# Supplementary material for: Comparative Analysis of Flavonoids, Carotenoids, and Major Primary Compounds in Site-Specific Yellow-Leaf Tea and Their Dynamic Alterations During Processing
Source: Foods. 2025 Oct 21;14(20):3575. doi: 10.3390/foods14203575 (PMC12563805; doi:10.3390/foods14203575)
Supplement: Supplementary file 1 [file foods-14-03575-s001.zip]

Archive with 2 entries (2 files):
- SI.pdf
- Table S1 PMs identification.xls
