# Supplementary material for: Comparative Analysis of Flavonoids, Carotenoids, and Major Primary Compounds in Site-Specific Yellow-Leaf Tea and Their Dynamic Alterations During Processing
Source: Foods. 2025 Oct 21;14(20):3575. doi: 10.3390/foods14203575 (PMC12563805; doi:10.3390/foods14203575)
Supplement: Supplementary file 1 [file foods-14-03575-s001.zip › Table S1 PMs identification.xls]

## Sheet: PMs changes in tea processing
Peak area (*1000000)
						Green tea prepared from high-altitude cultivated fresh leaves						Green tea prepared from low-altitude cultivated fresh leaves						Black tea prepared from high-altitude cultivated fresh leaves								Black tea prepared from low-altitude cultivated fresh leaves
ID	Compound Name	Formula	Mass	RT	CAS ID	FL	SD	GW	SD	GT	SD	FL	SD	GW	SD	GT	SD	FL	SD	BW	SD	BF	SD	BT	SD	FL	SD	BW	SD	BF	SD	BT	SD
Al1	1,7-Dimethylxanthine	C7 H8 N4 O2	180.065	1.6	611-59-6	0.0832955	0.000647004	0.061246	0.000475734	0.0360025	0.000279652	0.0674146	0.000523648	0.0281909	0.000218975	0.0157338	0.000122213	0.0832955	0.000647004	0.083206	0.000646309	0.132895	0.00103228	0.0859748	0.000667816	0.0674146	0.000523648	0.0224986	0.00017476	0.0398655	0.000309658	0.0305134	0.000237015
Al2	1-Methyladenosine	C11 H15 N5 O4	281.114	1.9	15763-06-1	0.0630378	0.000489651	0.0782585	0.00060788	0.0633381	0.000491984	0.0633341	0.000491953	0.080505	0.000625329	0.0760663	0.000590852	0.0630378	0.000489651	0.140002	0.00108747	0.289777	0.00225086	0.258163	0.0020053	0.0633341	0.000491953	0.104578	0.000812317	0.245383	0.00190603	0.241711	0.00187751
Al3	Adenine	C5 H5 N5	135.056	2.47	73-24-5	0.798689	0.00620388	0.647308	0.00502802	1.69726	0.0131836	1.04071	0.00808381	1.52934	0.0118792	1.66871	0.0129618	0.798689	0.00620388	3.20008	0.0248569	18.6523	0.144883	21.2765	0.165267	1.04071	0.00808381	2.06246	0.0160203	21.1119	0.163988	18.3206	0.142307
Al4	Adenosine	C10 H13 N5 O4	267.098	2.63	58-61-7	0.319387	0.00248087	0.300496	0.00233413	1.30357	0.0101256	0.436511	0.00339063	0.430042	0.00334039	1.67663	0.0130234	0.319387	0.00248087	0.50217	0.00390065	0.573033	0.00445108	6.16366	0.0478767	0.436511	0.00339063	0.72471	0.00562924	0.607352	0.00471766	1.91743	0.0148938
Al5	Adenosine 2',3'-cyclic monophosphate	C10 H12 N5 O6 P	329.054	4.04	634-01-5	0.00734287	5.70363e-05	0.000867765	6.74044e-06	0.0930094	0.000722458	0.00131032	1.0178e-05	0.00265019	2.05856e-05	0.0294879	0.00022905	0.00734287	5.70363e-05	0.009619	7.47163e-05	0.204346	0.00158727	0.870396	0.00676088	0.00131032	1.0178e-05	0.00154621	1.20103e-05	0.123307	0.000957801	0.385626	0.00299538
Al6	Adenosine 3',5'-cyclic monophosphate	C10 H12 N5 O6 P	329.054	4.31	60-92-4	0.00515071	4.00085e-05	0.00345015	2.67993e-05	0.0699914	0.000543664	0.00389309	3.02399e-05	0.00559083	4.34273e-05	0.0232555	0.000180639	0.00515071	4.00085e-05	0.00932606	7.24409e-05	0.166606	0.00129412	0.697486	0.00541778	0.00389309	3.02399e-05	0.00577327	4.48444e-05	0.0813941	0.000632235	0.259046	0.00201216
Al7	Adenosine 3',5'-diphosphate	C10 H15 N5 O10 P2	427.03	6.82	1053-73-2	0.0392697	0.00030503	0.0382462	0.00029708	0.0515253	0.000400227	0.0586317	0.000455426	0.0467315	0.00036299	0.0444045	0.000344916	0.0392697	0.00030503	0.0446491	0.000346816	0.039632	0.000307845	0.0509727	0.000395934	0.0586317	0.000455426	0.0416089	0.000323201	0.0280077	0.000217552	0.0344199	0.00026736
Al8	Adenosine-5'-diphosphate(ADP)	C10 H15 N5 O10 P2	427.03	6.82	58-64-0	0.0391968	0.000304464	0.0381065	0.000295996	0.0513458	0.000398833	0.0586317	0.000455426	0.0467315	0.00036299	0.0442574	0.000343773	0.0391968	0.000304464	0.044413	0.000344982	0.0397657	0.000308884	0.0509727	0.000395934	0.0586317	0.000455426	0.0413448	0.000321149	0.0280077	0.000217552	0.0343234	0.00026661
Al9	AMP	C10 H14 N5 O7 P	347.064	6.44	61-19-8	0.322145	0.00250228	0.277517	0.00215564	0.995452	0.00773226	0.222598	0.00172905	0.379054	0.00294433	0.961243	0.00746654	0.322145	0.00250228	1.32513	0.0102931	0.823366	0.00639557	0.636366	0.00494302	0.222598	0.00172905	0.42575	0.00330705	0.367092	0.00285141	0.309002	0.0024002
Al10	Caffeine	C11 H20 N4 O11 P2	446.062	6.76	3036-18-8	9.52807	0.07401	9.36594	0.0727507	6.6229	0.0514439	10.917	0.084799	11.0934	0.0861689	7.19521	0.0558894	9.52807	0.07401	13.9809	0.108598	18.277	0.141968	11.7134	0.0909851	10.917	0.084799	9.75674	0.0757862	13.8883	0.107878	10.3733	0.0805754
Al11	CDP-ethanolamine	C5 H9 N O3	131.059	5.87	2584-71-6	0.00658185	5.1125e-05	0.01235	9.59298e-05	0.0146257	0.000113607	0.00347563	2.69973e-05	0.0109061	8.47143e-05	0.00906883	7.04429e-05	0.00658185	5.1125e-05	0.0402324	0.000312509	0.0211358	0.000164174	0.0168766	0.00013109	0.00347563	2.69973e-05	0.00982508	7.63171e-05	0.0149691	0.000116274	0.012696	9.86173e-05
Al12	Cytidine	C14 H26 N4 O11 P2	488.115	6.32	987-78-0	0.114603	0.000890188	0.149819	0.00116373	0.174412	0.00135476	0.0478879	0.000371973	0.11442	0.000888767	0.13524	0.00105049	0.114603	0.000890188	0.104115	0.000808721	0.312052	0.00242389	0.55677	0.00432476	0.0478879	0.000371973	0.160305	0.00124519	0.327412	0.0025432	0.571996	0.00444303
Al13	Cytidine 5'-diphosphocholine	C9 H14 N3 O8 P	323.052	6.77	63-37-6	0.0531389	0.000412761	0.058809	0.000456804	0.0535611	0.00041604	0.0658157	0.000511229	0.0742772	0.000576954	0.0622713	0.000483697	0.0531389	0.000412761	0.0613402	0.000476465	0.0452444	0.000351439	0.0723902	0.000562296	0.0658157	0.000511229	0.0872911	0.000678041	0.04241	0.000329424	0.0673536	0.000523174
Al14	Cytidine 5'-monophosphate	C4 H5 N3 O	111.044	3.25	71-30-7	0.0129843	0.000100857	0.016736	0.000129999	0.0410034	0.000318498	0.00718115	5.57802e-05	0.0255873	0.000198751	0.0347658	0.000270046	0.0129843	0.000100857	0.067478	0.000524141	0.0512886	0.000398389	0.041721	0.000324071	0.00718115	5.57802e-05	0.0293944	0.000228323	0.024725	0.000192053	0.0236926	0.000184034
Al15	cytosine	C6 H12 O6	180.064	6.28	87-81-0	0.28481	0.00221229	0.265517	0.00206243	0.337059	0.00261813	0.282345	0.00219314	0.234487	0.0018214	0.371549	0.00288604	0.28481	0.00221229	0.381654	0.00296453	0.372694	0.00289493	0.241697	0.0018774	0.282345	0.00219314	0.275132	0.00213711	0.336682	0.0026152	0.258285	0.00200625
Al16	Guanine	C10 H13 N5 O5	283.092	4.39	118-00-3	0.088057	0.00068399	0.0898207	0.00069769	0.233168	0.00181115	0.065348	0.000507596	0.0545039	0.000423364	0.17748	0.00137859	0.088057	0.00068399	0.109615	0.000851441	0.170316	0.00132294	0.198988	0.00154566	0.065348	0.000507596	0.0538451	0.000418246	0.134808	0.00104713	0.119902	0.000931347
Al17	Guanosine	C10 H12 N5 O7 P	345.048	5.23	7665-99-8	0.0769217	0.000597496	0.0981853	0.000762662	0.0988081	0.0007675	0.0667604	0.000518567	0.12355	0.000959688	0.119188	0.000925806	0.0769217	0.000597496	0.0159613	0.000123981	0.0417805	0.000324533	0.291258	0.00226237	0.0667604	0.000518567	0.0843002	0.000654809	0.12926	0.00100404	0.317928	0.00246954
Al18	Guanosine 3',5'-cyclic monophosphate	C10 H14 N5 O8 P	363.058	6.91	85-32-5	0.000318813	2.47641e-06	0.00037397	2.90484e-06	0.00376481	2.92435e-05	0.00038477	2.98873e-06	0.000379494	2.94775e-06	0.00152679	1.18595e-05	0.000318813	2.47641e-06	0.000151411	1.1761e-06	0.0207675	0.000161314	0.192445	0.00149483	0.00038477	2.98873e-06	9.30935e-05	7.23111e-07	0.0169878	0.000131954	0.0998786	0.000775815
Al19	Guanosine 5'-diphospho-D-mannose	C17 H34 O2	270.256	1.15	506-12-7	0.00432539	3.35978e-05	0.00611336	4.74861e-05	0.00317818	2.46868e-05	0.0108095	8.39639e-05	0.00977008	7.58899e-05	0.00521405	4.05005e-05	0.00432539	3.35978e-05	0.0153057	0.000118889	0.0139629	0.000108458	0.0144007	0.000111858	0.0108095	8.39639e-05	0.00885141	6.87541e-05	0.00995966	7.73624e-05	0.0084771	6.58465e-05
Al20	Guanosine 5'-monophosphate	C5 H9 N3	111.078	4.4	51-45-6	0.0162498	0.000126222	0.0139317	0.000108216	0.0458332	0.000356013	0.00764862	5.94113e-05	0.0220209	0.000171049	0.0378613	0.000294091	0.0162498	0.000126222	0.0610749	0.000474404	0.06271	0.000487105	0.0842137	0.000654137	0.00764862	5.94113e-05	0.0229127	0.000177977	0.0312856	0.000243013	0.0385156	0.000299173
Al21	Histamine	C21 H30 O5	362.2	1.16	50-23-7	0.000108782	8.44971e-07	0.000969398	7.52988e-06	0.00018434	1.43188e-06	0.0837369	0.000650433	0.0541626	0.000420712	0.0851585	0.000661476	0.000108782	8.44971e-07	0.000906773	7.04343e-06	0.0121781	9.45948e-05	0.086186	0.000669457	0.0837369	0.000650433	0.04951	0.000384573	0.174607	0.00135627	0.410278	0.00318687
Al22	Indole-3-acetaldehyde	C18 H30 O2	278.225	1.27	506-26-3	0.0256704	0.000199397	0.0759297	0.00058979	0.0252085	0.000195809	0.0229863	0.000178548	0.0424047	0.000329382	0.0379669	0.000294911	0.0256704	0.000199397	0.143891	0.00111769	0.0719771	0.000559088	0.127539	0.00099067	0.0229863	0.000178548	0.04327	0.000336103	0.0269472	0.000209314	0.0570162	0.000442878
Al23	Kynurenic acid	C6 H12 O6	180.064	4.3	87-79-6	0.0696308	0.000540863	0.0615847	0.000478364	0.042216	0.000327917	0.0478542	0.000371711	0.0427861	0.000332345	0.0326594	0.000253684	0.0696308	0.000540863	0.15223	0.00118246	0.309986	0.00240784	0.170257	0.00132248	0.0478542	0.000371711	0.0512381	0.000397996	0.194011	0.001507	0.116377	0.000903969
Al24	L-Phosphatidylcholine	C3 H7 N O3	105.043	5.89	56-45-1	0.338172	0.00262678	0.405538	0.00315005	0.401223	0.00311653	0.309524	0.00240425	0.404233	0.00313991	0.380912	0.00295876	0.338172	0.00262678	0.642394	0.00498985	0.915983	0.00711497	0.554231	0.00430503	0.309524	0.00240425	0.47236	0.00366909	0.81944	0.00636507	0.424402	0.00329658
Al25	L-α-Phosphatidylcholine	C3 H4 O4	104.011	5.95	141-82-2	24.0856	0.187087	21.8507	0.169727	38.2737	0.297294	37.0965	0.28815	18.2021	0.141386	53.6214	0.416509	24.0856	0.187087	58.8946	0.457468	51.2924	0.398418	36.7381	0.285366	37.0965	0.28815	16.5844	0.128821	32.3447	0.25124	35.5215	0.275916
Al26	N-Acetylputrescine	C24 H46 O2	366.35	1.24	506-37-6	3.6783	0.0285715	3.79129	0.0294492	3.89759	0.0302749	3.62162	0.0281312	3.67185	0.0285214	3.50842	0.027252	3.6783	0.0285715	3.40098	0.0264174	3.60108	0.0279717	3.04951	0.0236873	3.62162	0.0281312	3.29875	0.0256233	4.34367	0.0337398	3.04051	0.0236174
Al27	S-(5'-Adenosyl)-L-homocysteine	C5 H6 O5	146.022	4.99	22202-68-2	0.908061	0.00705344	0.714452	0.00554956	0.909555	0.00706504	2.44129	0.0189629	2.17061	0.0168604	2.45295	0.0190535	0.908061	0.00705344	0.56446	0.00438449	0.756601	0.00587696	1.44754	0.0112439	2.44129	0.0189629	1.96076	0.0152304	3.18473	0.0247377	4.66946	0.0362704
Al28	Theobromine	C7 H8 N4 O2	180.065	1.6	83-67-0	0.0832955	0.000647004	0.0614285	0.000477151	0.0360025	0.000279652	0.0674146	0.000523648	0.0281909	0.000218975	0.0157338	0.000122213	0.0832955	0.000647004	0.0831188	0.000645632	0.132895	0.00103228	0.0859748	0.000667816	0.0674146	0.000523648	0.0224986	0.00017476	0.0397579	0.000308822	0.0305134	0.000237015
Al29	Theophylline	C7 H8 N4 O2	180.065	1.6	58-55-9	0.0810138	0.000629281	0.0592296	0.000460071	0.0350475	0.000272234	0.0659038	0.000511913	0.0279251	0.000216911	0.0149803	0.000116361	0.0810138	0.000629281	0.0803982	0.0006245	0.123959	0.00096286	0.0815222	0.00063323	0.0659038	0.000511913	0.0222217	0.000172609	0.038413	0.000298376	0.0281241	0.000218456
Al30	Trigonelline	C7 H7 N O2	137.049	4.26	535-83-1	0.0685576	0.000532527	0.0611937	0.000475327	0.0311632	0.000242063	0.0893027	0.000693666	0.0830036	0.000644737	0.0515638	0.000400526	0.0685576	0.000532527	0.0348528	0.000270722	0.0577673	0.000448712	0.0594892	0.000462087	0.0893027	0.000693666	0.0806686	0.0006266	0.0768477	0.000596921	0.0622925	0.000483862
Al31	Uridine	C9 H12 N2 O6	244.068	2.83	58-96-8	0.0894783	0.00069503	0.101629	0.000789408	0.0766342	0.000595262	0.0490119	0.000380704	0.103932	0.000807299	0.0436733	0.000339236	0.0894783	0.00069503	0.180468	0.0014018	0.803976	0.00624495	2.08926	0.0162285	0.0490119	0.000380704	0.133934	0.00104034	0.850718	0.00660802	1.59116	0.0123594
Al32	Uridine 5'-diphosphogalactose	C15 H24 N2 O17 P2	566.056	6.51	2956-16-3	0.453411	0.00352191	0.353724	0.00274758	0.173906	0.00135083	0.489228	0.00380012	0.455551	0.00353853	0.24166	0.00187711	0.453411	0.00352191	0.207754	0.00161375	0.163435	0.0012695	0.0808977	0.000628379	0.489228	0.00380012	0.166228	0.00129119	0.112109	0.000870819	0.0803502	0.000624126
Al33	Uridine 5'-diphosphoglucuronic acid	C15 H22 N2 O18 P2	580.042	6.38	2616-64-0	0.00180957	1.4056e-05	0.00258529	2.00814e-05	0.00116673	9.06264e-06	0.00556689	4.32413e-05	0.00494715	3.84274e-05	0.0050664	3.93537e-05	0.00180957	1.4056e-05	0.0108286	8.4112e-05	0.0285455	0.000221729	0.0480134	0.000372948	0.00556689	4.32413e-05	0.00596506	4.63341e-05	0.0499765	0.000388197	0.0730465	0.000567394
Al34	Uridine 5'-diphospho-N-acetylgalactosamine	C17 H27 N3 O17 P2	607.083	6.34	7277-98-7	0.255302	0.00198308	0.318783	0.00247617	0.243175	0.00188888	0.270581	0.00210176	0.302378	0.00234874	0.222277	0.00172656	0.255302	0.00198308	0.348009	0.00270319	0.253013	0.0019653	0.113345	0.000880413	0.270581	0.00210176	0.365352	0.00283791	0.270072	0.0020978	0.208293	0.00161793
Al35	Uridine 5'-diphospho-N-acetylglucosamine	C17 H27 N3 O17 P2	607.083	6.34	528-04-1	0.255816	0.00198707	0.319075	0.00247844	0.243574	0.00189198	0.270944	0.00210458	0.302803	0.00235205	0.222714	0.00172995	0.255816	0.00198707	0.349098	0.00271164	0.254101	0.00197375	0.11406	0.000885967	0.270944	0.00210458	0.366346	0.00284562	0.27054	0.00210144	0.208897	0.00162263
Al36	Uridine-5'-diphosphate(UDP)	C9 H14 N2 O12 P2	404.003	6.52	58-98-0	0.187283	0.00145474	0.130861	0.00101647	0.0547934	0.000425612	0.236444	0.0018366	0.176023	0.00136728	0.0797359	0.000619355	0.187283	0.00145474	0.104387	0.000810831	0.0714624	0.00055509	0.0441108	0.000342634	0.236444	0.0018366	0.0965362	0.000749853	0.0644176	0.000500369	0.0482789	0.000375011
Al37	Uridine-5'-diphosphoglucose	C15 H24 N2 O17 P2	566.056	6.51	133-89-1	0.491888	0.00382078	0.388674	0.00301906	0.190239	0.00147769	0.528251	0.00410323	0.491583	0.00381841	0.261637	0.00203228	0.491888	0.00382078	0.226551	0.00175975	0.182754	0.00141956	0.0918257	0.000713264	0.528251	0.00410323	0.179205	0.00139199	0.123834	0.00096189	0.088706	0.000689031
Al38	Uridine-5'-monophosphate	C9 H13 N2 O9 P	324.037	6.55	58-97-9	0.207651	0.00161295	0.187714	0.00145809	0.598931	0.00465225	0.104158	0.000809053	0.184431	0.00143258	0.581329	0.00451552	0.207651	0.00161295	0.455647	0.00353928	0.367099	0.00285147	0.307358	0.00238743	0.104158	0.000809053	0.170522	0.00132454	0.114554	0.000889807	0.137761	0.00107007
AA1	1-Methyl-L-histidine	C7 H11 N3 O2	169.085	5.68	332-80-9	0.0826549	0.000642029	0.0818334	0.000635648	0.0503115	0.000390798	0.088153	0.000684735	0.0715698	0.000555924	0.0799684	0.000621161	0.0826549	0.000642029	0.0623426	0.000484251	0.0369507	0.000287018	0.0289177	0.000224621	0.088153	0.000684735	0.0676976	0.000525846	0.0431138	0.00033489	0.0308908	0.000239947
AA2	3-Hydroxy-3-methylglutaric acid	C6 H10 O5	162.053	5.84	503-49-1	0.155427	0.0012073	0.176063	0.00136759	0.168111	0.00130582	0.105968	0.000823118	0.120328	0.000934661	0.111906	0.000869238	0.155427	0.0012073	0.189649	0.00147312	0.164321	0.00127638	0.216423	0.00168109	0.105968	0.000823118	0.128786	0.00100035	0.133321	0.00103558	0.144989	0.00112621
AA3	3-Methyl-L-histidine	C7 H11 N3 O2	169.085	5.68	368-16-1	0.0869911	0.00067571	0.0876008	0.000680446	0.0526344	0.000408842	0.0935496	0.000726654	0.0761141	0.000591223	0.0844066	0.000655635	0.0869911	0.00067571	0.0666334	0.00051758	0.0409334	0.000317954	0.0332333	0.000258142	0.0935496	0.000726654	0.0708102	0.000550024	0.0467679	0.000363273	0.0332042	0.000257916
AA4	4-Acetamidobutyric acid	C6 H11 N O3	145.076	4.26	3025-96-5	0.033599	0.000260983	0.0266627	0.000207105	0.150982	0.00117277	0.0426637	0.000331394	0.0398116	0.00030924	0.509677	0.00395896	0.033599	0.000260983	0.0439286	0.000341219	0.0485242	0.000376915	0.123667	0.000960594	0.0426637	0.000331394	0.0458065	0.000355805	0.0597858	0.000464391	0.0804753	0.000625098
AA5	4-Guanidinobutyric acid	C5 H11 N3 O2	145.086	5.77	463-00-3	0.568742	0.00441775	0.595927	0.00462891	0.329255	0.00255752	3.75732	0.0291853	3.10425	0.0241125	2.34517	0.0182163	0.568742	0.00441775	0.665647	0.00517047	0.834808	0.00648444	1.08417	0.00842142	3.75732	0.0291853	2.10258	0.016332	2.9986	0.0232919	2.7397	0.0212808
AA6	5-Hydroxy-L-tryptophan	C11 H12 N2 O3	220.085	4.14	895096	0.546156	0.00424231	0.499561	0.00388038	0.292483	0.00227189	0.663686	0.00515523	0.474879	0.00368866	0.307356	0.00238741	0.546156	0.00424231	0.131986	0.00102521	0.117932	0.000916044	0.162042	0.00125867	0.663686	0.00515523	0.431415	0.00335105	0.200757	0.0015594	0.186227	0.00144654
AA7	Aminobutyric acid(GABA)	C4 H9 N O2	103.064	6.11	20791	1.98124	0.0153895	2.83763	0.0220415	2.17723	0.0169118	2.24169	0.0174125	3.03107	0.0235441	2.61112	0.0202821	1.98124	0.0153895	2.22754	0.0173026	1.85891	0.0144393	1.90052	0.0147625	2.24169	0.0174125	3.38536	0.0262961	1.77947	0.0138222	1.66359	0.012922
AA8	Betaine	C24 H38 O4	390.279	1.12	117-81-7	5.65462	0.0439227	5.11434	0.039726	4.68135	0.0363628	6.37275	0.0495009	5.43556	0.0422212	4.36305	0.0338904	5.65462	0.0439227	2.43104	0.0188833	2.77562	0.0215599	3.8389	0.029819	6.37275	0.0495009	4.95233	0.0384676	3.60947	0.0280369	3.82796	0.029734
AA9	cis-4-Hydroxy-D-proline	C6 H6 O6	174.017	6.57	585-84-2	0.160664	0.00124797	0.177401	0.00137797	0.121548	0.000944135	0.19078	0.0014819	0.206151	0.00160129	0.19947	0.0015494	0.160664	0.00124797	0.208088	0.00161634	0.239797	0.00186265	0.156868	0.00121848	0.19078	0.0014819	0.171171	0.00132959	0.235448	0.00182886	0.143269	0.00111285
AA10	DL-2-Aminoadipic acid	C8 H8 O5	184.037	5.09	775-01-9	0.0462434	0.000359199	0.0498185	0.000386969	0.0255916	0.000198785	0.0725264	0.000563354	0.0558071	0.000433486	0.0529789	0.000411518	0.0462434	0.000359199	0.0518911	0.000403068	0.061328	0.00047637	0.0539977	0.000419432	0.0725264	0.000563354	0.0448393	0.000348293	0.0694442	0.000539414	0.0503125	0.000390806
AA11	Glutathione	C2 H5 N O2	75.0326	5.89	56-40-6	0.0185401	0.000144012	0.0133429	0.000103642	0.0171876	0.000133506	0.0416163	0.000323258	0.0320967	0.000249314	0.0806297	0.000626298	0.0185401	0.000144012	0.0161373	0.000125348	0.0255245	0.000198264	0.130893	0.00101672	0.0416163	0.000323258	0.0266472	0.000206984	0.0386627	0.000300316	0.0733435	0.000569702
AA12	L-2-Aminoadipic acid	C3 H7 N O2	89.0482	5.56	56-41-7	0.0460201	0.000357465	0.0490027	0.000380633	0.0251541	0.000195387	0.0718504	0.000558104	0.0551821	0.000428632	0.0525179	0.000407937	0.0460201	0.000357465	0.05127	0.000398244	0.0611075	0.000474658	0.053449	0.00041517	0.0718504	0.000558104	0.0431398	0.000335092	0.0683982	0.000531289	0.0481314	0.000373865
AA13	L-Homoserine	C6 H13 N O2	131.095	4.16	61-90-5	0.178123	0.00138358	0.273066	0.00212107	0.273655	0.00212564	0.10413	0.000808841	0.196627	0.00152732	0.228453	0.00177453	0.178123	0.00138358	0.24111	0.00187284	0.185768	0.00144297	0.272894	0.00211972	0.10413	0.000808841	0.205551	0.00159663	0.176053	0.0013675	0.195015	0.00151479
AA14	L-Methionine	C5 H11 N O2	117.079	4.28	760-78-1	0.0733043	0.000569397	0.165886	0.00128853	0.19316	0.00150039	0.0126548	9.82973e-05	0.0496469	0.000385636	0.0623297	0.000484151	0.0733043	0.000569397	0.0592239	0.000460027	0.072937	0.000566544	0.12277	0.000953626	0.0126548	9.82973e-05	0.0563866	0.000437988	0.0581029	0.000451319	0.062356	0.000484355
AA15	N-Acetyl-DL-glutamic acid	C5 H9 N O4	147.054	6.1	16354-58-8	0.0243925	0.000189471	0.0231513	0.00017983	0.0241138	0.000187306	0.0359236	0.000279039	0.0272786	0.000211889	0.0364975	0.000283497	0.0243925	0.000189471	0.026542	0.000206167	0.0250329	0.000194445	0.031528	0.000244897	0.0359236	0.000279039	0.0224683	0.000174524	0.0257963	0.000200375	0.026485	0.000205725
AA16	N-Acetyl-DL-serine	C4 H7 N O3	117.043	4.98	543-24-8	2.38794	0.0185485	3.02961	0.0235328	2.18504	0.0169725	2.15883	0.0167689	2.89708	0.0225033	2.42118	0.0188067	2.38794	0.0185485	2.2427	0.0174203	1.52163	0.0118194	1.46333	0.0113665	2.15883	0.0167689	3.25607	0.0252918	1.34614	0.0104563	1.32351	0.0102804
AA17	N-Acetylglycine	C21 H30 N7 O17 P3	745.091	6.36	53-57-6	0.079013	0.00061374	0.0687904	0.000534335	0.0932903	0.00072464	0.0607404	0.000471806	0.0639152	0.000496467	0.0661392	0.000513742	0.079013	0.00061374	0.0493826	0.000383583	0.0643452	0.000499807	0.0763204	0.000592825	0.0607404	0.000471806	0.0575527	0.000447046	0.0674572	0.00052398	0.0695857	0.000540513
AA18	N-Methyl-D-aspartic acid	C5 H9 N O4	147.054	6.1	5147-00-2	2.07754	0.0161374	2.62644	0.0204011	1.91331	0.0148618	1.85579	0.014415	2.50849	0.0194849	2.1042	0.0163446	2.07754	0.0161374	1.91611	0.0148836	1.25016	0.0097107	1.25629	0.00975832	1.85579	0.014415	2.82842	0.02197	1.13587	0.00882298	1.13995	0.00885465
AA19	N-Methyl-L-glutamic acid	C18 H34 O2	282.256	1.26	112-80-1	0.0453838	0.000352523	0.0479877	0.000372748	0.0245104	0.000190387	0.0707658	0.000549679	0.0536051	0.000416382	0.0515295	0.00040026	0.0453838	0.000352523	0.0501548	0.000389582	0.0594146	0.000461507	0.0518073	0.000402417	0.0707658	0.000549679	0.0424028	0.000329367	0.0663541	0.000515411	0.047467	0.000368703
AA20	O-Acetyl-L-serine	C3 H8 N O6 P	185.01	6.11	17885-08-4	2.38643	0.0185368	3.02534	0.0234995	2.18141	0.0169443	2.15617	0.0167483	2.8921	0.0224646	2.41914	0.0187909	2.38643	0.0185368	2.24223	0.0174167	1.51974	0.0118047	1.46426	0.0113737	2.15617	0.0167483	3.25241	0.0252633	1.34438	0.0104426	1.32353	0.0102806
AA21	O-Succinyl-L-homoserine	C20 H32 N6 O12 S2	612.152	7.07	27025-41-8	0.063008	0.000489419	0.0856178	0.000665044	0.0804667	0.000625032	0.0813193	0.000631655	0.0827534	0.000642794	0.128746	0.00100004	0.063008	0.000489419	0.0857512	0.00066608	0.0850935	0.000660971	0.125064	0.000971447	0.0813193	0.000631655	0.0792053	0.000615234	0.07586	0.000589249	0.0882201	0.000685256
AA22	Oxiglutatione	C16 H32 O2	256.241	1.27	21096	3.06542	0.0238109	2.86307	0.0222391	1.83053	0.0142188	3.66992	0.0285064	3.11856	0.0242237	1.44979	0.0112613	3.06542	0.0238109	1.82783	0.0141978	1.35375	0.0105154	1.03587	0.0080462	3.66992	0.0285064	2.69158	0.0209071	1.04825	0.00814236	0.790493	0.00614022
AA23	Taurine	C2 H7 N O3 S	125.014	4.76	107-35-7	0.039428	0.00030626	0.0316096	0.00024553	0.0214531	0.000166639	0.019887	0.000154474	0.00886458	6.88564e-05	0.0219525	0.000170518	0.039428	0.00030626	0.0104637	8.12779e-05	0.0115239	8.9513e-05	0.037378	0.000290337	0.019887	0.000154474	0.0358799	0.0002787	0.0606966	0.000471466	0.130725	0.00101541
AA24	trans-4-Hydroxy-L-proline	C5 H9 N O3	131.059	5.87	51-35-4	0.163815	0.00127245	0.181427	0.00140925	0.125574	0.000975408	0.19423	0.0015087	0.2099	0.00163041	0.203629	0.00158171	0.163815	0.00127245	0.212104	0.00164754	0.24336	0.00189032	0.160431	0.00124616	0.19423	0.0015087	0.175095	0.00136006	0.238877	0.00185549	0.146654	0.00113915
CA1	5'-Deoxy-5'-(methylthio)adenosine	C11 H15 N5 O3 S	297.089	1.76	2457-80-9	4.74437	0.0368523	5.58172	0.0433565	6.53485	0.05076	1.57702	0.0122497	2.29621	0.017836	5.07511	0.0394214	4.74437	0.0368523	8.0349	0.0624117	9.6971	0.075323	8.24755	0.0640635	1.57702	0.0122497	3.14643	0.0244401	4.33951	0.0337075	4.97853	0.0386711
CA2	Adonitol	C5 H12 O5	152.068	3.81	488-81-3	0.374981	0.00291269	0.47007	0.0036513	0.513063	0.00398526	0.0786623	0.000611016	0.090083	0.000699727	0.125122	0.000971899	0.374981	0.00291269	0.0676937	0.000525817	0.0751583	0.000583798	0.310822	0.00241433	0.0786623	0.000611016	0.130377	0.00101272	0.0737837	0.000573121	0.196232	0.00152425
CA3	D-(-)-Tagatose	C4 H6 O6	150.017	6.14	147-71-7	1.74937	0.0135884	1.64275	0.0127602	1.50953	0.0117254	1.6066	0.0124794	1.33856	0.0103974	1.35618	0.0105342	1.74937	0.0135884	2.39045	0.018568	2.88244	0.0223896	2.91304	0.0226273	1.6066	0.0124794	1.46701	0.0113951	1.99254	0.0154772	2.07641	0.0161287
CA4	D-(+)-Cellobiose	C6 H12 O6	180.064	4.92	59-23-4	14.3354	0.111351	10.9678	0.0851935	12.8961	0.100172	12.6669	0.0983915	11.9431	0.0927692	13.4772	0.104686	14.3354	0.111351	6.54981	0.0508762	1.11941	0.00869511	0.608798	0.00472889	12.6669	0.0983915	14.4509	0.112249	3.94032	0.0306068	3.25254	0.0252644
CA5	D-(+)-Galactose	C6 H10 O7	194.043	6.24	685-73-4	2.32041	0.018024	1.86823	0.0145116	1.42456	0.0110654	2.34013	0.0181771	2.03133	0.0157785	1.92877	0.0149819	2.32041	0.018024	1.25644	0.0097595	1.0986	0.00853349	1.81053	0.0140635	2.34013	0.0181771	1.79328	0.0139295	1.37889	0.0107107	1.9714	0.015313
CA6	D-(+)-Galacturonic acid	C6 H8 O6	176.032	2.4	32449-92-6	0.157046	0.00121987	0.205134	0.0015934	0.100825	0.000783167	0.180832	0.00140463	0.179531	0.00139452	0.135594	0.00105324	0.157046	0.00121987	0.229589	0.00178335	0.194929	0.00151413	0.138017	0.00107206	0.180832	0.00140463	0.177308	0.00137726	0.11075	0.000860261	0.0950241	0.000738108
CA7	D-(+)-Glucuronic acid pseudo-lactone	C12 H22 O11	342.117	5.78	69-79-4	0.0328131	0.000254878	0.0293862	0.00022826	0.0537918	0.000417832	0.0370024	0.000287419	0.0266667	0.000207136	0.0530912	0.00041239	0.0328131	0.000254878	0.0434311	0.000337355	0.0995479	0.000773246	0.191345	0.00148629	0.0370024	0.000287419	0.026806	0.000208218	0.099068	0.000769519	0.243586	0.00189207
CA8	D-(+)-Maltose	C6 H12 O6	180.064	4.92	3458-28-4	14.2975	0.111057	10.9146	0.0847798	12.8331	0.0996823	12.6014	0.0978825	11.8827	0.0923001	13.4074	0.104143	14.2975	0.111057	6.5285	0.0507107	1.10703	0.00859895	0.605579	0.00470388	12.6014	0.0978825	14.4143	0.111965	3.91421	0.0304039	3.24242	0.0251858
CA9	D-(+)-Mannose	C18 H32 O16	504.169	6.93	512-69-6	2.40479	0.0186794	1.94167	0.0150821	1.46567	0.0113847	2.39976	0.0186403	2.07899	0.0161488	1.97324	0.0153273	2.40479	0.0186794	1.28673	0.00999476	1.12645	0.00874982	1.86993	0.0145249	2.39976	0.0186403	1.83498	0.0142534	1.41407	0.0109839	2.01444	0.0156474
CA10	D-(+)-Raffinose	C12 H22 O11	342.117	5.78	99-20-7	0.768531	0.00596963	0.817101	0.0063469	1.08684	0.00844214	0.916762	0.00712103	1.1748	0.00912536	1.14553	0.00889803	0.768531	0.00596963	1.27413	0.00989694	0.474113	0.00368271	0.228669	0.0017762	0.916762	0.00712103	1.30864	0.010165	0.657009	0.00510337	0.439495	0.00341381
CA11	D-(+)-Trehalose	C5 H10 O5	150.053	4.3	58-86-6	14.2982	0.111062	10.9428	0.0849992	12.8652	0.0999316	12.6354	0.0981464	11.915	0.0925508	13.4438	0.104426	14.2982	0.111062	6.52958	0.050719	1.11315	0.0086465	0.605917	0.00470651	12.6354	0.0981464	14.4152	0.111971	3.92775	0.0305092	3.24295	0.0251899
CA12	D-(+)-Xylose	C5 H8 O5	148.038	5.89	13095-47-1	0.912459	0.0070876	0.946814	0.00735445	0.722178	0.00560958	0.252097	0.00195819	0.309037	0.00240047	0.324739	0.00252244	0.912459	0.0070876	0.251253	0.00195163	0.228488	0.0017748	0.488375	0.00379349	0.252097	0.00195819	0.396743	0.00308173	0.190019	0.00147599	0.3778	0.00293459
CA13	D-Allose	C10 H18 N2 O3	214.132	3.99	533-48-2	1.3068	0.0101507	1.03679	0.00805333	0.45926	0.00356734	1.09876	0.00853468	1.0246	0.00795863	0.600734	0.00466625	1.3068	0.0101507	0.172989	0.00134371	0.172495	0.00133987	0.620206	0.0048175	1.09876	0.00853468	1.08462	0.00842485	0.440435	0.00342111	0.894869	0.00695097
CA14	d-Desthiobiotin	C18 H39 N O2	301.298	1.21	764-22-7	0.29066	0.00225773	0.229565	0.00178316	0.31075	0.00241378	0.271668	0.0021102	0.265713	0.00206395	0.288054	0.00223748	0.29066	0.00225773	0.336973	0.00261746	0.411093	0.0031932	0.388237	0.00301566	0.271668	0.0021102	0.223768	0.00173814	0.471972	0.00366608	0.439858	0.00341663
CA15	D-gluconic acid	C6 H13 N O6	195.077	6.22	3646-68-2	1.27663	0.00991631	1.35564	0.0105301	0.698258	0.00542377	2.07425	0.0161119	2.0612	0.0160106	1.82042	0.0141403	1.27663	0.00991631	1.45521	0.0113035	1.26508	0.00982662	1.06394	0.00826421	2.07425	0.0161119	1.82928	0.0142091	1.96456	0.0152599	1.52846	0.0118725
CA16	D-Glucuronic acid	C3 H6 O4	106.027	5.07	473-81-4	0.159816	0.00124138	0.207613	0.00161265	0.102999	0.000800057	0.181957	0.00141337	0.180705	0.00140364	0.136691	0.00106176	0.159816	0.00124138	0.233781	0.00181591	0.198821	0.00154436	0.138017	0.00107206	0.181957	0.00141337	0.178811	0.00138893	0.111973	0.00086976	0.096455	0.000749222
CA17	D-Lactose	C5 H11 N O3 S	165.05	4.74	62697-73-8	14.3333	0.111335	10.9639	0.0851626	12.892	0.10014	12.632	0.0981204	11.9094	0.092507	13.4386	0.104385	14.3333	0.111335	6.54817	0.0508635	1.11057	0.00862648	0.607143	0.00471604	12.632	0.0981204	14.4478	0.112225	3.92475	0.0304858	3.25117	0.0252537
CA18	D-Mannitol	C6 H13 O9 P	260.03	6.85	3672-15-9	0.550876	0.00427898	0.721587	0.00560499	0.623579	0.0048437	0.233589	0.00181442	0.310216	0.00240963	0.405829	0.00315231	0.550876	0.00427898	0.28991	0.0022519	0.302886	0.00235269	0.677487	0.00526244	0.233589	0.00181442	0.397045	0.00308408	0.346229	0.00268936	0.493569	0.00383384
CA19	D-Sedoheptulose	C6 H14 O6	182.079	5.03	50-70-4	0.15903	0.00123528	0.162883	0.0012652	0.147297	0.00114414	0.12971	0.00100753	0.138852	0.00107854	0.137972	0.00107171	0.15903	0.00123528	0.113954	0.000885147	0.124979	0.000970782	0.263941	0.00205018	0.12971	0.00100753	0.120515	0.00093611	0.11671	0.000906558	0.18915	0.00146924
CA20	D-Sorbitol	C11 H12 N2 O2	204.091	3.87	153-94-6	0.55098	0.00427978	0.723082	0.0056166	0.623445	0.00484266	0.233839	0.00181636	0.311864	0.00242243	0.406736	0.00315936	0.55098	0.00427978	0.28944	0.00224825	0.302627	0.00235068	0.676807	0.00525715	0.233839	0.00181636	0.398118	0.00309242	0.346733	0.00269328	0.493395	0.00383249
CA21	Dulcitol	C18 H34 O2	282.256	1.26	112-79-8	0.549839	0.00427092	0.721009	0.00560049	0.622892	0.00483836	0.232872	0.00180886	0.309348	0.00240289	0.405586	0.00315043	0.549839	0.00427092	0.28944	0.00224825	0.302627	0.00235068	0.676203	0.00525246	0.232872	0.00180886	0.396693	0.00308134	0.345437	0.00268321	0.493152	0.0038306
CA22	Fructose	C6 H13 O9 P	260.03	6.99	643-13-0	1.59161	0.0123629	1.50595	0.0116976	1.06088	0.00824051	1.90776	0.0148187	1.37527	0.0106826	1.49151	0.0115854	1.59161	0.0123629	0.354823	0.00275612	0.300666	0.00233545	0.688197	0.00534563	1.90776	0.0148187	1.5079	0.0117128	0.704944	0.00547571	1.29956	0.0100945
CA23	Glucose	C3 H9 O6 P	172.014	6.48	17181-54-3	2.40479	0.0186794	1.94773	0.0151292	1.47044	0.0114218	2.39976	0.0186403	2.08474	0.0161934	1.97835	0.015367	2.40479	0.0186794	1.28673	0.00999476	1.13368	0.00880597	1.86993	0.0145249	2.39976	0.0186403	1.84819	0.0143559	1.42066	0.0110351	2.02763	0.0157498
CA24	L-(-)-Arabitol	C6 H11 N O4	161.069	5.88	1118-90-7	0.423356	0.00328845	0.524843	0.00407676	0.540761	0.00420041	0.0885543	0.000687853	0.103616	0.000804844	0.137404	0.00106729	0.423356	0.00328845	0.068841	0.000534728	0.0773043	0.000600468	0.348419	0.00270637	0.0885543	0.000687853	0.150962	0.00117261	0.080254	0.00062338	0.221374	0.00171954
CA25	L-(-)-Sorbose	C3 H7 O7 P	185.993	6.78	2553-59-5	1.62201	0.0125991	1.53373	0.0119134	1.08119	0.0083982	1.94409	0.0151009	1.40513	0.0109144	1.51937	0.0118018	1.62201	0.0125991	0.35985	0.00279516	0.306179	0.00237827	0.705412	0.00547935	1.94409	0.0151009	1.5104	0.0117322	0.723437	0.00561936	1.33174	0.0103444
CA26	Melibiose	C7 H14 O6	194.078	3.35	709-50-2	15.3544	0.119267	11.6538	0.0905215	13.6531	0.106052	13.4444	0.104431	12.6561	0.0983071	14.2453	0.110651	15.3544	0.119267	7.08433	0.0550281	1.25944	0.0097828	0.683486	0.00530904	13.4444	0.104431	15.3455	0.119197	4.22365	0.0328076	3.50073	0.0271922
CA27	Methyl-D-galactopyranoside	C6 H12 O6	180.064	6.28	87-89-8	0.0350885	0.000272553	0.0418341	0.00032495	0.0154039	0.000119651	0.128284	0.000996457	0.120885	0.000938986	0.039428	0.00030626	0.0350885	0.000272553	0.0344666	0.000267722	0.0467431	0.000363081	0.0630578	0.000489807	0.128284	0.000996457	0.107896	0.000838088	0.116087	0.000901712	0.157509	0.00122346
CA28	Palatinose	C16 H30 O2	254.225	1.27	373-49-9	14.256	0.110734	10.8854	0.0845531	12.8005	0.0994288	12.5656	0.0976043	11.8502	0.0920477	13.3702	0.103854	14.256	0.110734	6.50535	0.0505308	1.10057	0.00854879	0.600596	0.00466518	12.5656	0.0976043	14.3336	0.111337	3.89918	0.0302872	3.21921	0.0250055
CA29	Gluconate	C10 H17 N3 O6 S	307.087	5.63	70-18-8	1.31115	0.0101845	1.38503	0.0107583	0.712423	0.0055338	2.11134	0.0164	2.10105	0.0163201	1.85708	0.014425	1.31115	0.0101845	1.50456	0.0116868	1.29407	0.0100518	1.09948	0.00854032	2.11134	0.0164	1.86551	0.0144905	1.99608	0.0155047	1.56735	0.0121745
CA30	Stachyose	C24 H42 O21	666.222	7.74	470-55-3	0.202533	0.00157319	0.174106	0.00135239	0.181242	0.00140782	0.19904	0.00154606	0.197256	0.0015322	0.126477	0.000982423	0.202533	0.00157319	0.349935	0.00271815	0.235773	0.00183139	0.0794343	0.000617012	0.19904	0.00154606	0.200921	0.00156067	0.182399	0.0014168	0.111987	0.000869865
CA31	Sucrose	C12 H22 O11	342.117	5.78	57-50-1	15.4089	0.11969	11.6909	0.0908103	13.6934	0.106365	13.4829	0.104729	12.6892	0.0985641	14.2809	0.110928	15.4089	0.11969	7.10875	0.0552178	1.26738	0.00984447	0.687703	0.00534179	13.4829	0.104729	15.3737	0.119416	4.23775	0.0329171	3.51451	0.0272992
CA32	Xylitol	C5 H12 O5	152.068	3.81	87-99-0	0.423356	0.00328845	0.524843	0.00407676	0.540761	0.00420041	0.0885543	0.000687853	0.103616	0.000804844	0.137404	0.00106729	0.423356	0.00328845	0.068841	0.000534728	0.0773043	0.000600468	0.348419	0.00270637	0.0885543	0.000687853	0.150962	0.00117261	0.080254	0.00062338	0.221374	0.00171954
FA1	(R)-(-)-Mandelic acid	C8 H8 O3	152.047	1.7	611-71-2	0.081474	0.000632856	0.0819166	0.000636294	0.0923011	0.000716956	0.0520935	0.000404641	0.0470302	0.000365311	0.0430802	0.000334629	0.081474	0.000632856	0.0832092	0.000646334	0.0520247	0.000404106	0.0618074	0.000480094	0.0520935	0.000404641	0.036237	0.000281474	0.0306337	0.000237949	0.039896	0.000309895
FA2	1,2-Didecanoyl-sn-glycero-3-phosphocholine	C28 H56 N O8 P	565.365	1.19	3436-44-0	0.0519401	0.000403449	0.0613849	0.000476813	0.0319795	0.000248403	0.0769123	0.000597423	0.0898511	0.000697926	0.0395626	0.000307306	0.0519401	0.000403449	0.0713473	0.000554196	0.111012	0.000862297	0.0485085	0.000376794	0.0769123	0.000597423	0.0749481	0.000582165	0.12473	0.000968849	0.0723369	0.000561883
FA3	2-Ketobutyric acid	C4 H6 O3	102.032	5.11	600-18-0	0.164172	0.00127522	0.170191	0.00132197	0.131451	0.00102105	0.158834	0.00123376	0.173619	0.0013486	0.120288	0.000934348	0.164172	0.00127522	0.174967	0.00135907	0.218066	0.00169385	0.285724	0.00221938	0.158834	0.00123376	0.173871	0.00135056	0.24401	0.00189537	0.290234	0.00225442
FA4	2-phospho-D-glycerate	C3 H7 O7 P	185.993	6.78	3443-57-0	0.117376	0.00091173	0.130396	0.00101286	0.0776458	0.00060312	0.0259894	0.000201875	0.035353	0.000274607	0.036802	0.000285862	0.117376	0.00091173	0.706332	0.0054865	0.55151	0.0042839	0.385898	0.0029975	0.0259894	0.000201875	0.0161461	0.000125417	0.0441326	0.000342803	0.0325393	0.000252751
FA5	3-phospho-D-glycerate	C3 H7 O7 P	185.993	6.78	3443-58-1	0.118222	0.000918301	0.130891	0.00101671	0.0781334	0.000606908	0.0265354	0.000206116	0.035353	0.000274607	0.0371014	0.000288188	0.118222	0.000918301	0.709701	0.00551266	0.55696	0.00432624	0.38979	0.00302772	0.0265354	0.000206116	0.0163778	0.000127216	0.0442784	0.000343936	0.0325393	0.000252751
FA6	3-Phosphoglyceric acid	C3 H7 O7 P	185.993	6.78	820-11-1	0.117604	0.000913496	0.130396	0.00101286	0.07774	0.000603852	0.0262167	0.00020364	0.035353	0.000274607	0.036802	0.000285862	0.117604	0.000913496	0.707017	0.00549182	0.553358	0.00429825	0.387061	0.00300653	0.0262167	0.00020364	0.0161461	0.000125417	0.0442784	0.000343936	0.0325393	0.000252751
FA7	4-Methy-2-oxo-pentanoic acid	C6 H10 O3	130.063	1.7		0.0283396	0.00022013	0.0335729	0.00026078	0.0852282	0.000662017	0.00634116	4.92555e-05	0.00692838	5.38167e-05	0.0211639	0.000164392	0.0283396	0.00022013	0.0898224	0.000697703	0.236008	0.00183321	0.502162	0.00390058	0.00634116	4.92555e-05	0.011965	9.29391e-05	0.117919	0.000915949	0.253071	0.00196575
FA8	Arachidic acid	C20 H40 O2	312.299	1.2	506-30-9	0.266482	0.00206992	0.244351	0.00189801	0.0346289	0.000268983	0.248924	0.00193354	0.422408	0.00328109	0.0477111	0.0003706	0.266482	0.00206992	0.587535	0.00456373	0.828408	0.00643472	0.349203	0.00271246	0.248924	0.00193354	0.418332	0.00324943	0.414019	0.00321593	0.275772	0.00214208
FA9	D-erythro-Dihydrosphingosine	C6 H13 O9 P	260.03	6.99	643-13-0	0.316864	0.00246127	0.269816	0.00209582	0.371387	0.00288478	0.654161	0.00508125	0.747527	0.00580648	0.672173	0.00522116	0.316864	0.00246127	0.455614	0.00353902	0.555458	0.00431457	0.711316	0.00552521	0.654161	0.00508125	0.670573	0.00520873	0.566679	0.00440173	1.40963	0.0109494
FA10	D-Glyceric acid	C4 H11 N O2	105.081	3.79	111-42-2	0.287113	0.00223017	0.299069	0.00232304	0.177539	0.00137904	0.365346	0.00283785	0.437525	0.00339851	0.232967	0.00180959	0.287113	0.00223017	0.480295	0.00373073	0.934952	0.00726232	1.05901	0.00822596	0.365346	0.00283785	0.359098	0.00278933	0.693677	0.00538819	0.806561	0.00626503
FA11	Elaidic acid	C28 H44 O	396.343	1.15	50-14-6	2.44552	0.0189957	1.7295	0.013434	0.439218	0.00341166	1.77521	0.0137891	0.792206	0.00615352	0.192295	0.00149366	2.44552	0.0189957	1.38378	0.0107486	2.1984	0.0170763	5.03646	0.0391211	1.77521	0.0137891	0.605577	0.00470387	0.937302	0.00728057	1.74317	0.0135403
FA12	Erucic acid	C19 H19 N7 O6	441.149	6.55	59-30-3	0.126605	0.000983418	0.115662	0.000898417	0.12759	0.000991068	0.17486	0.00135824	0.12973	0.00100769	0.0729462	0.000566616	0.126605	0.000983418	0.122331	0.000950213	0.129342	0.00100467	0.242324	0.00188227	0.17486	0.00135824	0.12601	0.000978794	0.129445	0.00100547	0.173255	0.00134577
FA13	Glycerophosphate	C26 H43 N O6	465.317	3.55	475-31-0	0.274696	0.00213373	0.265411	0.0020616	0.287693	0.00223468	0.0938924	0.000729317	0.128859	0.00100093	0.204483	0.00158834	0.274696	0.00213373	0.985136	0.00765213	1.59021	0.0123521	0.692517	0.00537919	0.0938924	0.000729317	0.139994	0.00108742	0.186273	0.00144689	0.101589	0.000789099
FA14	Heptadecanoic acid	C8 H8 O4	168.042	1.95	451-13-8	0.0649187	0.000504261	0.08032	0.000623892	0.0202533	0.000157319	0.07856	0.000610221	0.10024	0.000778621	0.0323644	0.000251393	0.0649187	0.000504261	0.123209	0.000957033	0.199823	0.00155214	0.0823063	0.000639321	0.07856	0.000610221	0.0911143	0.000707737	0.124337	0.0009658	0.0959327	0.000745166
FA15	inolenic acid	C9 H18 O5 S	238.085	1.97	367-93-1	13.1142	0.101865	10.4608	0.0812553	0.81381	0.00632134	12.343	0.0958755	6.60693	0.0513199	0.613189	0.004763	13.1142	0.101865	5.31222	0.0412631	7.22258	0.056102	24.9189	0.19356	12.343	0.0958755	6.1645	0.0478832	3.63004	0.0281967	15.1443	0.117635
FA16	Myristic acid	C5 H9 N O4	147.053	6.14	16354-58-8	0.0748639	0.000581511	0.0688567	0.00053485	0.0499374	0.000387893	0.0828518	0.000643558	0.0517358	0.000401862	0.020706	0.000160835	0.0748639	0.000581511	0.0495825	0.000385136	0.0486958	0.000378249	0.0728221	0.000565652	0.0828518	0.000643558	0.0466898	0.000362667	0.032248	0.000250489	0.0553849	0.000430207
FA17	Nervonic acid	C6 H11 N O4	161.069	5.88	6753-62-4	0.177666	0.00138003	0.179387	0.00139341	0.278472	0.00216305	0.271466	0.00210864	0.264737	0.00205637	0.178274	0.00138476	0.177666	0.00138003	0.19167	0.00148881	0.196382	0.00152541	0.429954	0.0033397	0.271466	0.00210864	0.381555	0.00296376	0.338201	0.00262701	0.461994	0.00358858
FA18	Oleic acid	C2 H8 N O4 P	141.019	7.18	1071-23-4	2.61771	0.0203333	1.84403	0.0143236	0.469714	0.00364854	1.85329	0.0143956	0.82011	0.00637027	0.202368	0.00157191	2.61771	0.0203333	1.48638	0.0115455	2.46156	0.0191204	5.71791	0.0444143	1.85329	0.0143956	0.636373	0.00494308	1.02502	0.00796195	1.93095	0.0149988
FA19	O-Phosphorylethanolamine	C5 H4 N2 O4	156.017	3.79	65-86-1	0.105473	0.00081927	0.180872	0.00140494	0.139987	0.00108736	0.061245	0.000475726	0.0933565	0.000725155	0.0902686	0.000701169	0.105473	0.00081927	0.197545	0.00153445	0.163207	0.00126772	0.0841996	0.000654027	0.061245	0.000475726	0.0812056	0.000630771	0.0677016	0.000525878	0.0374499	0.000290895
FA20	Palmitic acid	C23 H45 N O4	399.336	1.18	2364-67-2	4.2788	0.0332359	3.58688	0.0278614	0.996499	0.00774039	4.91044	0.0381423	2.97955	0.0231439	0.788349	0.00612357	4.2788	0.0332359	3.09453	0.024037	5.18697	0.0402902	11.4966	0.0893008	4.91044	0.0381423	2.67926	0.0208114	3.40051	0.0264137	6.66518	0.0517723
FA21	Palmitoleic acid	C9 H17 N O5	219.111	4.05	79-83-4	0.237211	0.00184255	0.220865	0.00171559	0.14736	0.00114463	0.175459	0.00136289	0.111134	0.000863241	0.0409247	0.000317886	0.237211	0.00184255	0.172217	0.00133771	0.306708	0.00238238	0.614327	0.00477183	0.175459	0.00136289	0.100992	0.000784464	0.148041	0.00114992	0.283893	0.00220516
FA22	Palmitoyl-DL-carnitine	C9 H8 O3	164.047	2.6	501-98-4	0.165227	0.00128341	0.199536	0.00154991	0.0242552	0.000188404	0.192664	0.00149653	0.285419	0.00221701	0.0412182	0.000320165	0.165227	0.00128341	0.108367	0.000841751	0.190795	0.00148202	0.117869	0.000915557	0.192664	0.00149653	0.202517	0.00157307	0.203123	0.00157777	0.170711	0.00132601
FA23	Petroselinic acid	C9 H8 O3	164.047	1.68	156-06-9	2.62144	0.0203623	1.84732	0.0143492	0.47202	0.00366646	1.85686	0.0144233	0.823358	0.0063955	0.206865	0.00160684	2.62144	0.0203623	1.49302	0.0115971	2.46857	0.0191749	5.72358	0.0444584	1.85686	0.0144233	0.639542	0.00496769	1.02898	0.00799265	1.9355	0.0150341
FA24	Sebacic acid	C3 H9 O6 P	172.014	6.48	17989-41-2	0.000519439	4.03478e-06	0.00194743	1.51268e-05	0.000692391	5.3782e-06	0.00866262	6.72876e-05	0.0116273	9.03161e-05	0.00801149	6.22299e-05	0.000519439	4.03478e-06	0.00202439	1.57246e-05	0.00282041	2.19078e-05	0.00375857	2.9195e-05	0.00866262	6.72876e-05	0.0101421	7.87797e-05	0.00991782	7.70375e-05	0.00987785	7.6727e-05
FA25	Sn-Glycerol 3-phosphate	C7 H6 O2	122.038	1.81	532-32-1	0.279413	0.00217037	0.267914	0.00208105	0.29002	0.00225276	0.095377	0.000740849	0.130045	0.00101014	0.205803	0.00159859	0.279413	0.00217037	0.993547	0.00771746	1.59689	0.012404	0.698246	0.00542368	0.095377	0.000740849	0.141369	0.0010981	0.187136	0.0014536	0.102827	0.00079872
FA26	Tricosanoic acid	C23 H46 O2	354.349	1.24	2433-96-7	0.0108105	8.39715e-05	0.0143234	0.000111258	0.0290845	0.000225917	0.0116425	9.0434e-05	0.00944607	7.33731e-05	0.0169462	0.000131631	0.0108105	8.39715e-05	0.0232542	0.000180629	0.0184948	0.00014366	0.02763	0.000214618	0.0116425	9.0434e-05	0.0217685	0.000169089	0.0204592	0.000158919	0.0401225	0.000311655
FA27	Stearic acid	C18 H36 O2	284.272	1.25	21128	0.664909	0.00516474	0.601561	0.00467267	0.660328	0.00512915	0.912276	0.00708618	0.635821	0.00493879	0.54749	0.00425267	0.664909	0.00516474	0.71186	0.00552943	0.897432	0.00697088	1.49232	0.0115917	0.912276	0.00708618	0.6525	0.00506835	0.855818	0.00664763	1.21946	0.00947226
FA28	γ-​Linolenic acid	C18 H30 O2	278.223	1.18	506-26-3	0.109065	0.000847169	0.113945	0.00088508	0.0282225	0.000219221	0.127246	0.00098839	0.131122	0.0010185	0.0352759	0.000274009	0.109065	0.000847169	0.115583	0.000897804	0.206149	0.00160128	0.176936	0.00137437	0.127246	0.00098839	0.100571	0.00078119	0.122443	0.000951086	0.130567	0.00101419
PA1	2,5-Dihydroxybenzoic acid	C7 H6 O4	154.027	1.38	490-79-9	0.784527	0.00609388	0.949993	0.00737915	0.705207	0.00547775	1.05533	0.00819734	0.853721	0.00663134	0.937404	0.00728136	0.784527	0.00609388	1.63947	0.0127347	2.73534	0.021247	3.87781	0.0301212	1.05533	0.00819734	0.924955	0.00718467	2.3827	0.0185078	4.41688	0.0343085
PA2	(-) Quinic acid	C7 H12 O6	192.064	5.45	77-95-2	76.4142	0.593553	75.271	0.584674	81.0254	0.629371	96.4372	0.749084	98.1936	0.762726	97.2187	0.755155	76.4142	0.593553	105.034	0.81586	119.578	0.92883	96.6738	0.750921	96.4372	0.749084	86.5196	0.672048	127.785	0.992581	109.318	0.84914
PA3	2,3-Dihydroxybenzoic acid	C7 H6 O4	154.027	1.38	303-38-8	0.767772	0.00596373	0.932317	0.00724185	0.686737	0.00533429	1.02101	0.0079308	0.835056	0.00648637	0.907447	0.00704867	0.767772	0.00596373	1.60916	0.0124993	2.71613	0.0210978	3.82613	0.0297198	1.02101	0.0079308	0.902943	0.00701369	2.3529	0.0182763	4.23765	0.0329163
PA4	3-(2-Hydroxyphenyl)propionic acid	C9 H10 O3	166.063	1.7	495-78-3	0.016409	0.000127458	0.0190759	0.000148174	0.0167382	0.000130015	0.00962862	7.47911e-05	0.00861756	6.69376e-05	0.00613042	4.76185e-05	0.016409	0.000127458	0.0371069	0.000288231	0.181945	0.00141327	0.18183	0.00141238	0.00962862	7.47911e-05	0.00723999	5.62372e-05	0.0966716	0.000750905	0.152106	0.00118149
PA5	4-Hydroxyphenylacetic acid	C8 H8 O3	152.051	4.35	156-38-7	0.0404587	0.000314266	0.0388129	0.000301483	0.0360109	0.000279717	0.0171951	0.000133564	0.0281566	0.000218709	0.0228472	0.000177468	0.0404587	0.000314266	0.0180522	0.000140222	0.0368173	0.000285982	0.0951119	0.00073879	0.0171951	0.000133564	0.0179951	0.000139778	0.0437299	0.000339676	0.0427047	0.000331712
PA6	Azelaic acid	C9 H16 O4	188.106	5.53	123-99-9	0.00782878	6.08107e-05	0.011999	9.3203e-05	0.00258574	2.00849e-05	0.0135149	0.000104978	0.0175567	0.000136373	0.00492601	3.82632e-05	0.00782878	6.08107e-05	0.00460563	3.57746e-05	0.0061291	4.76083e-05	0.0146702	0.000113952	0.0135149	0.000104978	0.0193688	0.000150449	0.0207413	0.000161109	0.0376484	0.000292437
PA7	DL-3,4-Dihydroxymandelic acid	C9 H10 O3	166.063	1.7	828-01-3	0.127995	0.000994212	0.160692	0.00124819	0.170625	0.00132535	0.211171	0.00164028	0.227036	0.00176352	0.348774	0.00270913	0.127995	0.000994212	0.0797485	0.000619453	0.0497578	0.000386498	0.100496	0.000780615	0.211171	0.00164028	0.279516	0.00217117	0.131306	0.00101993	0.1994	0.00154886
PA8	Homogentisic acid	C10 H9 N O	159.068	1.21	20095-27-6	0.27518	0.00213748	0.309875	0.00240698	0.313284	0.00243346	0.123565	0.000959803	0.126826	0.00098513	0.126117	0.000979621	0.27518	0.00213748	0.247363	0.00192141	0.146638	0.00113902	0.16846	0.00130852	0.123565	0.000959803	0.129916	0.00100913	0.025257	0.000196186	0.027906	0.000216763
PA9	Quinic acid	C7 H6 O3	138.032	1.57	69-72-7	73.0981	0.567796	72.3993	0.562368	75.957	0.590003	92.9143	0.721719	94.3276	0.732697	93.2812	0.724569	73.0981	0.567796	100.786	0.782864	114.595	0.890126	93.9763	0.729969	92.9143	0.721719	84.607	0.657192	126.828	0.985145	107.26	0.833151
PA10	p-Coumaric acid	C9 H11 N O2	165.081	3.84	63-91-2	6.82859	0.0530416	7.12928	0.0553773	10.5958	0.0823037	2.09523	0.0162749	2.12631	0.0165163	2.71886	0.021119	6.82859	0.0530416	15.054	0.116933	18.9561	0.147243	6.12757	0.0475964	2.09523	0.0162749	1.61274	0.0125271	3.34606	0.0259908	1.75201	0.0136089
TCA1	(+/-)-Potassium citramalate	C5 H8 O5	148.038	5.89	597-44-4	0.10682	0.000829729	0.122678	0.000952908	0.160342	0.00124547	0.111459	0.00086577	0.123193	0.000956915	0.130352	0.00101252	0.10682	0.000829729	0.13104	0.00101786	0.08856	0.000687897	0.126773	0.000984717	0.111459	0.00086577	0.139823	0.00108609	0.0943941	0.000733214	0.129633	0.00100693
TCA2	1-Aminocyclopropanecarboxylic acid	C4 H7 N O2	101.048	4.94	22059-21-8	0.560468	0.00435348	0.464865	0.00361088	0.435585	0.00338344	0.534821	0.00415426	0.432113	0.00335647	0.359205	0.00279016	0.560468	0.00435348	0.488275	0.00379272	0.71949	0.0055887	0.760521	0.00590741	0.534821	0.00415426	0.425776	0.00330725	0.809801	0.0062902	0.565569	0.0043931
TCA3	3-Dehydroshikimic acid	C7 H8 O5	172.036	5.02	21399	0.183894	0.00142841	0.18391	0.00142853	0.0534589	0.000415247	0.139745	0.00108548	0.142017	0.00110313	0.0715525	0.00055579	0.183894	0.00142841	0.259194	0.00201331	0.305259	0.00237112	0.104831	0.000814287	0.139745	0.00108548	0.137429	0.00106749	0.217306	0.00168794	0.136346	0.00105908
TCA4	5-Aminoimidazole-4-carboxamide-1-D-ribofuranosyl 5-monophosphate	C9 H15 N4 O8 P	338.068	6.1	3031-94-5	0.220267	0.00171094	0.226463	0.00175907	0.15487	0.00120296	0.345887	0.00268671	0.37597	0.00292038	0.22211	0.00172526	0.220267	0.00171094	0.273887	0.00212744	0.227381	0.0017662	0.299907	0.00232955	0.345887	0.00268671	0.365698	0.00284059	0.342379	0.00265946	0.449317	0.0034901
TCA5	Acetyl CoA	C23 H38 N7 O17 P3 S	809.133	5.64	72-89-9	1.10419	0.00857686	1.07338	0.00833759	0.795577	0.00617971	0.960229	0.00745866	0.787572	0.00611753	0.69076	0.00536554	1.10419	0.00857686	1.22906	0.00954681	0.853166	0.00662704	0.60245	0.00467958	0.960229	0.00745866	0.590676	0.00458813	0.356203	0.00276684	0.280601	0.00217959
TCA6	beta-D-Glucose 6-phosphate	C5 H11 N O2	117.079	4.28	107-43-7	0.825934	0.00641551	0.776813	0.00603396	0.274777	0.00213435	0.385301	0.00299286	0.433544	0.00336759	0.290636	0.00225754	0.825934	0.00641551	1.1117	0.00863521	1.1739	0.00911833	0.61492	0.00477644	0.385301	0.00299286	0.146373	0.00113696	0.254358	0.00197574	0.190888	0.00148274
TCA7	cis-Aconitic acid	C5 H6 O4	130.03	5.49	498-23-7	0.07386	0.000573714	0.0849247	0.000659659	0.0940345	0.000730421	0.0612316	0.000475622	0.0598389	0.000464803	0.0810209	0.000629337	0.07386	0.000573714	0.0686024	0.000532875	0.0660587	0.000513116	0.117028	0.000909026	0.0612316	0.000475622	0.0727592	0.000565163	0.0495222	0.000384668	0.119649	0.000929383
TCA8	Citric acid	C59 H90 O4	862.678	1.15	303-98-0	5.04136	0.0391592	4.95926	0.0385214	6.44463	0.0500592	8.13185	0.0631648	6.38695	0.0496112	8.10006	0.0629179	5.04136	0.0391592	4.79443	0.0372412	4.74732	0.0368752	10.7691	0.0836497	8.13185	0.0631648	7.42662	0.0576869	7.65449	0.0594569	14.2859	0.110967
TCA9	D-2-Hydroxyglutaric acid	C3 H7 N O2	89.0482	5.65	338-69-2	0.106171	0.000824695	0.123062	0.000955892	0.160837	0.00124931	0.111459	0.00086577	0.123944	0.000962743	0.130352	0.00101252	0.106171	0.000824695	0.129718	0.0010076	0.0891549	0.000692518	0.12585	0.000977549	0.111459	0.00086577	0.139823	0.00108609	0.0950569	0.000738362	0.129633	0.00100693
TCA10	D-Fructose 6-phosphate	C6 H13 O9 P	260.03	6.99	2255-14-3	0.800528	0.00621817	0.753582	0.00585351	0.264604	0.00205533	0.367716	0.00285626	0.416889	0.00323822	0.280193	0.00217642	0.800528	0.00621817	1.08372	0.00841788	1.14281	0.0088769	0.598504	0.00464893	0.367716	0.00285626	0.138525	0.00107601	0.244218	0.00189698	0.182274	0.00141583
TCA11	D-Galactose 1-phosphate	C6 H12 O7	196.059	5.89	526-95-4	0.821365	0.00638002	0.772461	0.00600016	0.271984	0.00211265	0.381127	0.00296044	0.430329	0.00334262	0.287689	0.00223464	0.821365	0.00638002	1.10738	0.0086017	1.16742	0.00906803	0.611336	0.0047486	0.381127	0.00296044	0.145008	0.00112636	0.252567	0.00196183	0.189265	0.00147013
TCA12	D-Glucosaminic acid	C6 H13 O9 P	260.03	6.88	59-56-3	0.185822	0.00144339	0.183998	0.00142922	0.0248613	0.000193112	0.123008	0.000955477	0.125048	0.000971318	0.0464967	0.000361167	0.185822	0.00144339	0.280822	0.00218131	0.255075	0.00198131	0.105131	0.000816613	0.123008	0.000955477	0.12352	0.000959454	0.112405	0.000873117	0.0746543	0.000579883
TCA13	D-Glucose 1-phosphate	C6 H13 O9 P	260.03	6.99	56-73-5	0.154871	0.00120297	0.162802	0.00126458	0.105979	0.000823204	0.0553663	0.000430062	0.0825002	0.000640827	0.108762	0.000844815	0.154871	0.00120297	0.267028	0.00207416	0.29338	0.00227885	0.136477	0.0010601	0.0553663	0.000430062	0.0252244	0.000195932	0.0549958	0.000427184	0.0375017	0.000291298
TCA14	D-Glucose 6-phosphate	C6 H10 O7	194.043	6.24	1700908	0.821754	0.00638304	0.771687	0.00599414	0.272496	0.00211663	0.381235	0.00296127	0.429913	0.00333938	0.288532	0.0022412	0.821754	0.00638304	1.10797	0.00860625	1.16776	0.00907067	0.612209	0.00475538	0.381235	0.00296127	0.145119	0.00112723	0.252241	0.0019593	0.189618	0.00147287
TCA15	D-Mannose 6-phosphate	C9 H17 N O5	219.111	4.05	79-83-4	0.129525	0.0010061	0.135896	0.00105559	0.0955112	0.000741891	0.0436074	0.000338724	0.0691286	0.000536962	0.0975068	0.000757392	0.129525	0.0010061	0.230583	0.00179107	0.249318	0.0019366	0.115309	0.000895675	0.0436074	0.000338724	0.021887	0.000170009	0.0478708	0.00037184	0.0332606	0.000258355
TCA16	Folic acid	C6 H12 O6	180.064	4.3	7660-25-5	0.0363445	0.000282309	0.0353299	0.000274428	0.0392442	0.000304832	0.0516185	0.000400951	0.0513119	0.000398569	0.0538708	0.000418446	0.0363445	0.000282309	0.0465732	0.000361761	0.0403636	0.000313527	0.168824	0.00131135	0.0516185	0.000400951	0.0481927	0.00037434	0.0341297	0.000265105	0.102631	0.000797193
TCA17	Fructose-6-phosphate	C4 H4 O4	116.011	6.05	110-17-8	0.649514	0.00504516	0.603645	0.00468886	0.164077	0.00127448	0.315991	0.00245449	0.339883	0.00264007	0.178567	0.00138703	0.649514	0.00504516	0.825392	0.0064113	0.875392	0.00679968	0.466702	0.00362514	0.315991	0.00245449	0.113405	0.000880884	0.190734	0.00148154	0.145222	0.00112803
TCA18	Fumaric acid	C6 H12 O6	180.064	4.92	50-99-7	0.741552	0.00576007	0.755012	0.00586461	0.767907	0.00596478	1.04366	0.00810673	0.882264	0.00685306	0.96798	0.00751887	0.741552	0.00576007	0.842666	0.00654548	0.759142	0.0058967	1.3408	0.0104148	1.04366	0.00810673	0.762066	0.00591941	0.8244	0.00640359	1.32387	0.0102833
TCA19	Glycocholic acid	C5 H5 N5 O	151.051	3.75	73-40-5	0.0908948	0.000706033	0.0847714	0.000658469	0.0343201	0.000266584	0.0965923	0.000750288	0.0734605	0.000570611	0.049862	0.000387307	0.0908948	0.000706033	0.0576647	0.000447915	0.0974995	0.000757336	0.108387	0.000841908	0.0965923	0.000750288	0.0746062	0.00057951	0.098451	0.000764726	0.132261	0.00102735
TCA20	Indoxyl beta-D-glucoside	C6 H8 O7	192.027	3.69	320-77-4	0.0636245	0.000494209	0.0589474	0.000457879	0.0266555	0.000207049	0.0840383	0.000652774	0.0503456	0.000391064	0.0569151	0.000442093	0.0636245	0.000494209	0.0614042	0.000476962	0.0707148	0.000549283	0.0808242	0.000627808	0.0840383	0.000652774	0.0982551	0.000763205	0.190453	0.00147936	0.264467	0.00205427
TCA21	Isocitric acid	C5 H6 O4	130.03	5.49	97-65-4	1.18065	0.00917079	1.15631	0.0089817	0.499625	0.00388088	0.9544	0.00741338	0.635155	0.00493362	0.462668	0.00359381	1.18065	0.00917079	3.12957	0.0243092	2.27993	0.0177096	0.256582	0.00199302	0.9544	0.00741338	0.677923	0.00526582	0.971424	0.00754561	0.239599	0.00186111
TCA22	Itaconic acid	C5 H12 O5	152.068	3.81	7643-75-6	0.321942	0.00250071	0.305731	0.00237479	0.197891	0.00153713	0.581299	0.00451529	0.523	0.00406245	0.4344	0.00337424	0.321942	0.00250071	0.421996	0.00327789	0.254123	0.00197392	0.191068	0.00148414	0.581299	0.00451529	0.496642	0.00385771	0.246394	0.00191389	0.179156	0.00139161
TCA23	Malic acid	C8 H8 O3	152.047	1.7	90-64-2	2.56592	0.019931	2.38848	0.0185527	2.7019	0.0209872	2.69081	0.0209011	2.37415	0.0184414	2.79787	0.0217327	2.56592	0.019931	2.90673	0.0225782	2.1423	0.0166405	2.71652	0.0211008	2.69081	0.0209011	2.4252	0.0188379	1.64487	0.0127767	2.50984	0.0194954
TCA24	Malonic acid	C12 H22 O11	342.117	5.78	585-99-9	0.0719626	0.000558975	0.0835863	0.000649263	0.157152	0.00122069	0.0438896	0.000340916	0.054325	0.000421974	0.0504403	0.000391799	0.0719626	0.000558975	0.0849947	0.000660203	0.0563036	0.000437343	0.0640635	0.000497619	0.0438896	0.000340916	0.0562882	0.000437223	0.0395741	0.000307395	0.0418609	0.000325158
TCA25	meso-Tartaric acid	C4 H6 O4	118.027	5.9	516-05-2	0.0484385	0.00037625	0.0662063	0.000514263	0.0678205	0.000526801	0.070358	0.000546512	0.101673	0.000789752	0.0977273	0.000759105	0.0484385	0.00037625	0.0715231	0.000555561	0.0408308	0.000317157	0.0585438	0.000454744	0.070358	0.000546512	0.0785135	0.00060986	0.0386103	0.000299909	0.0417984	0.000324672
TCA26	Methylmalonic acid	C14 H28 O2	228.209	1.27	544-63-8	0.310679	0.00241323	0.19806	0.00153845	0.246225	0.00191257	0.26883	0.00208816	0.202199	0.0015706	0.214912	0.00166934	0.310679	0.00241323	0.359998	0.00279632	0.217471	0.00168922	0.126319	0.000981197	0.26883	0.00208816	0.224524	0.00174401	0.243678	0.00189279	0.158119	0.0012282
TCA27	Phosphoenolpyruvic acid	C5 H5 N O2	111.032	2.75	634-97-9	0.0602283	0.000467829	0.0601962	0.000467579	0.00758629	5.89271e-05	0.0188167	0.00014616	0.0225577	0.000175219	0.0112631	8.74867e-05	0.0602283	0.000467829	0.116373	0.000903935	0.0484394	0.000376257	0.011978	9.30398e-05	0.0188167	0.00014616	0.00867284	6.7367e-05	0.00503609	3.91183e-05	0.00417565	3.24347e-05
TCA28	Shikimic acid	C3 H9 O6 P	172.014	6.48	20883	0.615533	0.0047812	0.741878	0.0057626	0.760136	0.00590442	0.588596	0.00457197	0.627945	0.00487761	0.596598	0.00463413	0.615533	0.0047812	0.833281	0.00647258	0.900748	0.00699663	0.798426	0.00620184	0.588596	0.00457197	0.558095	0.00433505	0.722173	0.00560954	0.642874	0.00499358
TCA29	Benzoate	C7 H6 O2	122.038	1.81	532-32-1	0.445707	0.00346207	0.405954	0.00315328	0.259478	0.00201551	0.579584	0.00450197	0.534138	0.00414896	0.46216	0.00358986	0.445707	0.00346207	0.512787	0.00398312	0.186147	0.00144591	0.128899	0.00100124	0.579584	0.00450197	0.507132	0.00393919	0.406444	0.00315709	0.264118	0.00205156
TCA30	Succinic acid	C4 H6 O4	118.027	5.9	110-15-6	0.310679	0.00241323	0.19806	0.00153845	0.246225	0.00191257	0.26883	0.00208816	0.202199	0.0015706	0.214912	0.00166934	0.310679	0.00241323	0.359998	0.00279632	0.217471	0.00168922	0.126319	0.000981197	0.26883	0.00208816	0.226064	0.00175597	0.243678	0.00189279	0.157758	0.0012254
TCA31	Threo-Isocitric acid	C6 H8 O7	192.027	3.69		1.16836	0.0090753	1.14619	0.00890311	0.496503	0.00385663	0.948056	0.0073641	0.631038	0.00490164	0.459576	0.00356979	1.16836	0.0090753	3.09609	0.0240491	2.26566	0.0175987	0.251447	0.00195313	0.948056	0.0073641	0.672454	0.00522334	0.966086	0.00750415	0.234845	0.00182418
TCA32	trans-Aconitic acid	C6 H6 O6	174.017	6.57	4023-65-8	0.0743032	0.000577156	0.0849247	0.000659659	0.0940345	0.000730421	0.0613616	0.000476631	0.0598389	0.000464803	0.0810209	0.000629337	0.0743032	0.000577156	0.0689344	0.000535454	0.0660587	0.000513116	0.117413	0.000912012	0.0613616	0.000476631	0.071796	0.000557682	0.0495222	0.000384668	0.117566	0.000913201
Vi1	(-)-Riboflavin	C17 H20 N4 O6	376.136	3.52	83-88-5	0.0877146	0.00068133	0.0898283	0.000697749	0.0786892	0.000611225	0.082415	0.000640166	0.0995362	0.000773156	0.0951747	0.000739278	0.0877146	0.00068133	0.0597755	0.000464311	0.0763171	0.000592799	0.0972851	0.00075567	0.082415	0.000640166	0.115413	0.000896481	0.109083	0.00084731	0.129267	0.00100409
Vi2	(+)-α-Tocopherol	C29 H50 O2	430.375	1.13	21590	0.0774647	0.000601713	0.0822069	0.000638549	0.0382312	0.000296964	0.0844571	0.000656027	0.0957072	0.000743414	0.0580805	0.000451145	0.0774647	0.000601713	0.103361	0.000802863	0.148525	0.00115368	0.0915985	0.000711499	0.0844571	0.000656027	0.0847735	0.000658485	0.111315	0.000864651	0.0931437	0.000723502
Vi3	4-Pyridoxic acid	C8 H9 N O4	183.053	1.45	82-82-6	0.0537454	0.000417472	0.0562333	0.000436797	0.0419052	0.000325502	0.0568981	0.000441961	0.0676271	0.000525299	0.0833664	0.000647556	0.0537454	0.000417472	0.0609255	0.000473243	0.0794801	0.000617368	0.120388	0.000935122	0.0568981	0.000441961	0.082084	0.000637594	0.0771627	0.000599368	0.111693	0.000867585
Vi4	Coenzyme Q10	C9 H13 N3 O5	243.086	3.95	65-46-3	0.0672827	0.000522624	0.0737511	0.000572868	0.0302628	0.000235069	0.0697746	0.00054198	0.144927	0.00112573	0.0542737	0.000421576	0.0672827	0.000522624	0.320415	0.00248885	0.459995	0.00357305	0.0705312	0.000547857	0.0697746	0.00054198	0.144044	0.00111887	0.415792	0.0032297	0.133228	0.00103486
Vi5	D-Pantothenic acid	C7 H14 O7	210.074	5.04	3019-74-7	0.85674	0.0066548	0.867946	0.00674184	0.726072	0.00563983	0.944428	0.00733593	0.777909	0.00604248	0.774632	0.00601702	0.85674	0.0066548	0.230046	0.0017869	0.248239	0.00192822	0.530546	0.00412106	0.944428	0.00733593	0.827625	0.00642864	0.526167	0.00408705	0.7807	0.00606415
Vi6	Ergocalciferol	C22 H42 O2	338.319	1.24	112-86-7	0.344577	0.00267653	0.332552	0.00258313	0.380492	0.0029555	0.23861	0.00185342	0.250149	0.00194305	0.33499	0.00260207	0.344577	0.00267653	0.54312	0.00421873	0.553836	0.00430196	0.478007	0.00371296	0.23861	0.00185342	0.241294	0.00187427	0.331153	0.00257226	0.379069	0.00294445
Vi7	myo-Inositol	C7 H11 N O5	189.064	5.89	1188-37-0	2.13277	0.0165665	2.03694	0.0158221	1.83589	0.0142605	1.9326	0.0150116	1.66265	0.0129148	1.64615	0.0127866	2.13277	0.0165665	2.99045	0.0232286	3.53583	0.0274648	3.26877	0.0253905	1.9326	0.0150116	1.76122	0.0136804	2.43685	0.0189284	2.34437	0.0182101
Vi8	Pantothenic acid	C18 H34 O2	282.256	1.26	593-39-5	0.856303	0.0066514	0.867411	0.00673769	0.724882	0.00563058	0.94403	0.00733283	0.777219	0.00603711	0.774157	0.00601332	0.856303	0.0066514	0.229855	0.00178542	0.247967	0.0019261	0.529704	0.00411452	0.94403	0.00733283	0.827625	0.00642864	0.525472	0.00408165	0.780493	0.00606254
Vi9	Phylloquinone (K1)	C7 H12 O6	192.064	5.45	77-95-2	0.371751	0.00288761	0.423465	0.0032893	0.146742	0.00113983	0.338261	0.00262747	0.428724	0.00333015	0.201061	0.00156176	0.371751	0.00288761	0.533232	0.00414193	0.572486	0.00444683	0.293498	0.00227977	0.338261	0.00262747	0.336842	0.00261645	0.328691	0.00255313	0.27227	0.00211488
O1	2',4'-Dihydroxyacetophenone	C8 H8 O3	152.047	1.22	89-84-9	0.0530179	0.000411821	0.0677138	0.000525973	0.0445089	0.000345726	0.0624067	0.000484749	0.0732239	0.000568772	0.0675763	0.000524904	0.0530179	0.000411821	0.0722244	0.000561009	0.0766922	0.000595713	0.0613398	0.000476462	0.0624067	0.000484749	0.0649512	0.000504514	0.0601337	0.000467093	0.0669884	0.000520338
O2	2'-Deoxyguanosine 5'-diphosphate	C10 H15 N5 O10 P2	427.03	6.82	582078	0.0300469	0.000233392	0.0376845	0.000292718	0.0513442	0.00039882	0.029605	0.000229959	0.0276293	0.000214613	0.0305599	0.000237377	0.0300469	0.000233392	0.0361458	0.000280765	0.0310592	0.000241255	0.0439489	0.000341377	0.029605	0.000229959	0.0267134	0.000207498	0.0196923	0.000152962	0.0252974	0.0001965
O3	5-Methylcytosine	C5 H7 N3 O	125.061	2.85	554-01-8	0.169034	0.00131299	0.146541	0.00113827	0.179023	0.00139057	0.189173	0.00146942	0.161083	0.00125122	0.179774	0.00139641	0.169034	0.00131299	0.274623	0.00213315	0.355785	0.00276359	0.228074	0.00177158	0.189173	0.00146942	0.166136	0.00129048	0.261574	0.00203179	0.190534	0.00147999
O4	6-(methylthio)Purine	C6 H6 N4 S	166.028	1.69	50-66-8	0.0405038	0.000314617	0.0427861	0.000332345	0.0359791	0.000279471	0.029481	0.000228996	0.0266437	0.000206957	0.0217412	0.000168876	0.0405038	0.000314617	0.0472556	0.000367062	0.0542305	0.00042124	0.0595532	0.000462585	0.029481	0.000228996	0.0167762	0.00013031	0.0263355	0.000204563	0.027527	0.000213818
O5	Bis(2-ethylhexyl) phthalate	C8 H10 N4 O2	194.08	1.39	21399	0.219469	0.00170474	0.189296	0.00147037	0.115132	0.000894297	0.170718	0.00132607	1.59485	0.0123882	0.265009	0.00205848	0.219469	0.00170474	0.588602	0.00457202	2.273	0.0176557	0.222594	0.00172902	0.170718	0.00132607	0.162944	0.00126568	0.263366	0.00204572	0.180454	0.0014017
O6	citraconic acid	C6 H8 O7	192.028	7.4	77-92-9	0.315404	0.00244992	0.298994	0.00232246	0.193829	0.00150558	0.568092	0.0044127	0.513278	0.00398693	0.425936	0.0033085	0.315404	0.00244992	0.412671	0.00320546	0.247803	0.00192483	0.186369	0.00144764	0.568092	0.0044127	0.487778	0.00378885	0.240924	0.0018714	0.174614	0.00135633
O7	D-(-)-Tartaric acid	C12 H22 O11	342.117	5.78	528-50-7	0.0484385	0.00037625	0.0662063	0.000514263	0.0678205	0.000526801	0.0697477	0.000541771	0.101807	0.000790791	0.0975741	0.000757915	0.0484385	0.00037625	0.0715231	0.000555561	0.0408308	0.000317157	0.0585438	0.000454744	0.0697477	0.000541771	0.0784129	0.000609079	0.0386103	0.000299909	0.0416728	0.000323697
O8	Diethanolamine	C6 H11 N O4	161.069	5.88	542-32-5	0.0781344	0.000606915	0.0552398	0.00042908	0.0721273	0.000560255	0.145229	0.00112808	0.0837375	0.000650438	0.0882582	0.000685553	0.0781344	0.000606915	0.0855098	0.000664204	0.0776662	0.000603279	0.0899283	0.000698526	0.145229	0.00112808	0.0734429	0.000570474	0.0969722	0.00075324	0.15577	0.00120996
O9	DL-3-Phenyllactic Acid	C12 H22 O11	342.117	5.78	63-42-3	0.016409	0.000127458	0.0198448	0.000154146	0.0171992	0.000133596	0.00962862	7.47911e-05	0.00881683	6.84855e-05	0.00613042	4.76185e-05	0.016409	0.000127458	0.0371069	0.000288231	0.182555	0.00141801	0.182373	0.0014166	0.00962862	7.47911e-05	0.00723999	5.62372e-05	0.0975364	0.000757622	0.153028	0.00118866
O10	DL-Methionine sulfoxide	C6 H14 O6	182.079	5.03	69-65-8	0.0534286	0.000415011	0.0794924	0.000617464	0.0853496	0.00066296	0.0272191	0.000211426	0.0838324	0.000651175	0.0861968	0.000669541	0.0534286	0.000415011	0.0834405	0.000648131	0.0855393	0.000664434	0.0653849	0.000507883	0.0272191	0.000211426	0.0974428	0.000756895	0.140252	0.00108942	0.0964274	0.000749008
O11	Hydrocortisone	C14 H17 N O6	295.113	1.38	487-60-5	0.0116607	9.05752e-05	0.0192076	0.000149197	0.0167594	0.00013018	0.0306673	0.000238211	0.0406761	0.000315955	0.0411544	0.00031967	0.0116607	9.05752e-05	0.0242422	0.000188303	0.0359483	0.000279232	0.0359481	0.00027923	0.0306673	0.000238211	0.0352662	0.000273933	0.0471002	0.000365855	0.0633736	0.00049226
O12	Isopropyl-D-1-thiogalactopyranoside	C10 H7 N O3	189.044	2.58	492-27-3	0.0363272	0.000282174	0.0386752	0.000300413	0.0341574	0.00026532	0.0115854	8.99904e-05	0.0124706	9.68664e-05	0.00924721	7.18285e-05	0.0363272	0.000282174	0.0235567	0.000182979	0.0191633	0.000148852	0.0188651	0.000146536	0.0115854	8.99904e-05	0.00861237	6.68973e-05	0.00300688	2.33562e-05	0.00492011	3.82173e-05
O13	L-2-Phosphoglyceric acid	C4 H9 N O3	119.058	5.73	24830-94-2	0.117311	0.000911221	0.130396	0.00101286	0.0775788	0.0006026	0.0259894	0.000201875	0.035353	0.000274607	0.036802	0.000285862	0.117311	0.000911221	0.706332	0.0054865	0.55151	0.0042839	0.385898	0.0029975	0.0259894	0.000201875	0.0161461	0.000125417	0.0441326	0.000342803	0.0325393	0.000252751
O14	Lanosterol	C4 H7 N O4	133.038	6.19	56-84-8	0.254491	0.00197678	0.28413	0.00220701	0.297378	0.0023099	0.169595	0.00131734	0.167037	0.00129747	0.140132	0.00108849	0.254491	0.00197678	0.557695	0.00433194	0.555992	0.00431871	0.59889	0.00465193	0.169595	0.00131734	0.137496	0.00106801	0.209927	0.00163062	0.274741	0.00213407
O15	Lauroyl-L-carnitine	C5 H9 N O4	147.054	6.1	56-86-0	0.0511933	0.000397648	0.0557493	0.000433037	0.0177881	0.00013817	0.0777951	0.00060428	0.104597	0.000812465	0.0171467	0.000133189	0.0511933	0.000397648	0.103249	0.000801995	0.16086	0.00124949	0.086944	0.000675345	0.0777951	0.00060428	0.089784	0.000697405	0.0965861	0.00075024	0.0851598	0.000661486
O16	L-Carnitine hydrochloride	C5 H10 N2 O3	146.069	5.84	56-85-9	0.0668364	0.000519157	0.0675204	0.00052447	0.0510654	0.000396655	0.0921798	0.000716014	0.0713601	0.000554295	0.0703089	0.00054613	0.0668364	0.000519157	0.0809495	0.000628782	0.0682967	0.000530501	0.0950726	0.000738484	0.0921798	0.000716014	0.0654359	0.000508279	0.0770124	0.0005982	0.0874479	0.000679259
O17	Mandelic acid	C4 H6 O6	150.017	6.14	147-73-9	0.0870963	0.000676527	0.0880488	0.000683926	0.0981548	0.000762425	0.0568398	0.000441508	0.0506584	0.000393493	0.0467965	0.000363496	0.0870963	0.000676527	0.0911085	0.000707693	0.0622793	0.00048376	0.0741231	0.000575757	0.0568398	0.000441508	0.0393982	0.000306029	0.0382548	0.000297147	0.0467868	0.00036342
O18	NADPH	C5 H9 N O4	147.054	6.1	6384-92-5	0.00367965	2.8582e-05	0.00424367	3.2963e-05	0.00132001	1.02533e-05	0.0281389	0.000218572	0.0263749	0.000204869	0.00606116	4.70805e-05	0.00367965	2.8582e-05	0.00935037	7.26298e-05	0.00817226	6.34787e-05	0.00920101	7.14696e-05	0.0281389	0.000218572	0.0224884	0.000174681	0.0103289	8.02306e-05	0.0158921	0.000123443
O19	O-Phospho-DL-serine	C11 H19 N3 O6	289.128	5.95	495-27-2	0.0879315	0.000683015	0.114895	0.000892456	0.105538	0.000819771	0.0802318	0.000623207	0.0961103	0.000746545	0.0917163	0.000712414	0.0879315	0.000683015	0.106899	0.000830347	0.0826078	0.000641663	0.0741998	0.000576353	0.0802318	0.000623207	0.0977991	0.000759663	0.0534884	0.000415475	0.0478422	0.000371618
O20	Ophthalmic Acid	C8 H13 N O6	219.075	5.95	1492-23-5	0.18762	0.00145736	0.194239	0.00150877	0.167808	0.00130346	1.47678	0.011471	1.16665	0.00906207	1.02392	0.00795337	0.18762	0.00145736	0.248458	0.00192992	0.234545	0.00182185	0.294682	0.00228897	1.47678	0.011471	1.09713	0.00852206	1.17868	0.00915546	1.14919	0.00892644
O21	Orotic acid	C2 H2 O4	89.9955	6.24	144-62-7	0.547879	0.0042557	1.03113	0.00800935	0.27496	0.00213577	0.405854	0.0031525	0.380147	0.00295283	0.350135	0.0027197	0.547879	0.0042557	3.1767	0.0246753	2.69889	0.0209638	1.64584	0.0127842	0.405854	0.0031525	0.181045	0.00140628	0.246712	0.00191636	0.149754	0.00116323
O22	Oxalic acid	C12 H22 O11	342.117	5.78	343336-76-5	0.897595	0.00697214	1.11735	0.0086791	1.338	0.010393	0.565718	0.00439426	0.717392	0.0055724	0.700743	0.00544308	0.897595	0.00697214	1.14724	0.0089113	0.854918	0.00664065	1.08533	0.00843035	0.565718	0.00439426	0.643902	0.00500156	0.492431	0.003825	0.56134	0.00436025
O23	Phenylpyruvic acid	C3 H5 O6 P	167.983	6.75	138-08-9	0.565015	0.0043888	0.693041	0.00538325	0.623237	0.00484105	0.141503	0.00109914	0.139589	0.00108427	0.184867	0.00143597	0.565015	0.0043888	0.912745	0.00708982	0.798747	0.00620434	1.58814	0.012336	0.141503	0.00109914	0.142717	0.00110857	0.310757	0.00241383	0.522105	0.00405549
O24	Phosphocreatine	C31 H46 O2	450.344	1.22	84-80-0	0.0166249	0.000129135	0.026291	0.000204217	0.0176321	0.000136959	0.00885854	6.88095e-05	0.0132511	0.000102929	0.012471	9.68692e-05	0.0166249	0.000129135	0.028698	0.000222914	0.0302515	0.000234981	0.028154	0.000218689	0.00885854	6.88095e-05	0.0151564	0.000117728	0.0122949	9.55018e-05	0.0151228	0.000117468
O25	Pyrrole-2-carboxylic acid	C14 H20 N6 O5 S	384.128	5.47	979-92-0	0.0128306	9.96626e-05	0.0175574	0.000136379	0.0142257	0.000110499	0.00605185	4.70083e-05	0.0159889	0.000124195	0.00715682	5.55912e-05	0.0128306	9.96626e-05	0.0387384	0.000300904	0.120757	0.000937992	0.169096	0.00131346	0.00605185	4.70083e-05	0.0182114	0.000141458	0.100448	0.00078024	0.102853	0.000798923
O26	Salicylic acid	C10 H18 O4	202.12	4.97	111-20-6	0.892253	0.00693065	0.92234	0.00716435	0.893743	0.00694222	0.73423	0.00570319	0.782366	0.00607709	0.512386	0.00398	0.892253	0.00693065	1.4241	0.0110618	1.69402	0.0131585	2.06256	0.0160211	0.73423	0.00570319	0.731377	0.00568103	1.37748	0.0106997	2.11995	0.0164669
O27	Salsolinol	C7 H10 O5	174.053	5.62	138-59-0	0.351739	0.00273216	0.141656	0.00110032	0.512462	0.00398059	0.0832624	0.000646747	0.0540702	0.000419995	0.081322	0.000631675	0.351739	0.00273216	0.0428037	0.000332482	0.0655561	0.000509212	0.0200355	0.000155628	0.0832624	0.000646747	0.107752	0.000836976	0.103653	0.000805137	0.0300816	0.000233661
O28	α-D-Galactose 1-phosphate	C6 H13 O9 P	260.03	7.06	2255-14-3	0.072534	0.000563414	0.052823	0.000410307	0.02857	0.00022192	0.0617163	0.000479386	0.0462146	0.000358975	0.0243016	0.000188765	0.072534	0.000563414	0.0881248	0.000684516	0.0910513	0.000707248	0.0800416	0.00062173	0.0617163	0.000479386	0.02387	0.000185412	0.044261	0.000343801	0.0414273	0.00032179
O29	α-Ketoisovaleric acid	C5 H8 O3	116.05	1.82	759-05-7	0.357796	0.00277921	0.280654	0.00218	0.191271	0.00148572	0.358104	0.0027816	0.372721	0.00289514	0.20449	0.0015884	0.357796	0.00277921	0.289103	0.00224563	0.0804494	0.000624898	0.0557598	0.000433119	0.358104	0.0027816	0.260425	0.00202287	0.0583029	0.000452873	0.0404831	0.000314456

## Sheet: PMs in GT VIP>1
Peak area(*10000)	Green tea prepared from high-altitude cultivated fresh leaves						Green tea prepared from low-altitude cultivated fresh leaves
ID	FL	SD	GW	SD	GT	SD	FL	SD	GW	SD	GT	SD
Al2	6.30378	0.0489651	7.82585	0.060788	6.33381	0.0491984	6.33341	0.0491953	8.0505	0.0625329	7.60663	0.0590852
Al11	0.658185	0.0051125	1.235	0.00959298	1.46257	0.0113607	0.347563	0.00269973	1.09061	0.00847143	0.906883	0.00704429
Al12	11.4603	0.0890188	14.9819	0.116373	17.4412	0.135476	NS	NS	NS	NS	NS	NS
Al13	5.31389	0.0412761	5.8809	0.0456804	5.35611	0.041604	6.58157	0.0511229	7.42772	0.0576954	6.22713	0.0483697
Al15	NS	NS	NS	NS	NS	NS	28.2345	0.219314	23.4487	0.18214	37.1549	0.288604
Al17	7.69217	0.0597496	9.81853	0.0762662	9.88081	0.07675	6.67604	0.0518567	12.355	0.0959688	11.9188	0.0925806
Al19	0.432539	0.00335978	0.611336	0.00474861	0.317818	0.00246868	NS	NS	NS	NS	NS	NS
Al21	0.0108782	8.44971e-05	0.0969398	0.000752988	0.018434	0.000143188	8.37369	0.0650433	5.41626	0.0420712	8.51585	0.0661476
Al22	2.56704	0.0199397	7.59297	0.058979	2.52085	0.0195809	2.29863	0.0178548	4.24047	0.0329382	3.79669	0.0294911
Al24	33.8172	0.262678	40.5538	0.315005	40.1223	0.311653	30.9524	0.240425	40.4233	0.313991	38.0912	0.295876
Al25	NS	NS	NS	NS	NS	NS	3709.65	28.815	1820.21	14.1386	5362.14	41.6509
Al27	90.8061	0.705344	71.4452	0.554956	90.9555	0.706504	244.129	1.89629	217.061	1.68604	245.295	1.90535
Al31	NS	NS	NS	NS	NS	NS	4.90119	0.0380704	10.3932	0.0807299	4.36733	0.0339236
Al33	0.180957	0.0014056	0.258529	0.00200814	0.116673	0.000906264	0.556689	0.00432413	0.494715	0.00384274	0.50664	0.00393537
Al34	25.5302	0.198308	31.8783	0.247617	24.3175	0.188888	27.0581	0.210176	30.2378	0.234874	22.2277	0.172656
Al35	25.5816	0.198707	31.9075	0.247844	24.3574	0.189198	27.0944	0.210458	30.2803	0.235205	22.2714	0.172995
AA1	NS	NS	NS	NS	NS	NS	8.8153	0.0684735	7.15698	0.0555924	7.99684	0.0621161
AA2	15.5427	0.12073	17.6063	0.136759	16.8111	0.130582	10.5968	0.0823118	12.0328	0.0934661	11.1906	0.0869238
AA3	NS	NS	NS	NS	NS	NS	9.35496	0.0726654	7.61141	0.0591223	8.44066	0.0655635
AA7	198.124	1.53895	283.763	2.20415	217.723	1.69118	224.169	1.74125	303.107	2.35441	261.112	2.02821
AA8	565.462	4.39227	511.434	3.9726	468.135	3.63628	NS	NS	NS	NS	NS	NS
AA9	NS	NS	NS	NS	NS	NS	19.078	0.14819	20.6151	0.160129	19.947	0.15494
AA10	NS	NS	NS	NS	NS	NS	NS	NS	NS	NS	NS	NS
AA11	1.85401	0.0144012	1.33429	0.0103642	1.71876	0.0133506	4.16163	0.0323258	3.20967	0.0249314	8.06297	0.0626298
AA13	17.8123	0.138358	27.3066	0.212107	27.3655	0.212564	NS	NS	NS	NS	NS	NS
AA14	7.33043	0.0569397	16.5886	0.128853	19.316	0.150039	NS	NS	NS	NS	NS	NS
AA15	2.43925	0.0189471	2.31513	0.017983	2.41138	0.0187306	3.59236	0.0279039	2.72786	0.0211889	3.64975	0.0283497
AA16	238.794	1.85485	302.961	2.35328	218.504	1.69725	215.883	1.67689	289.708	2.25033	242.118	1.88067
AA18	207.754	1.61374	262.644	2.04011	191.331	1.48618	185.579	1.4415	250.849	1.94849	210.42	1.63446
AA20	238.643	1.85368	302.534	2.34995	218.141	1.69443	215.617	1.67483	289.21	2.24646	241.914	1.87909
AA21	6.3008	0.0489419	8.56178	0.0665044	8.04667	0.0625032	NS	NS	NS	NS	NS	NS
AA23	NS	NS	NS	NS	NS	NS	1.9887	0.0154474	0.886458	0.00688564	2.19525	0.0170518
AA24	NS	NS	NS	NS	NS	NS	19.423	0.15087	20.99	0.163041	20.3629	0.158171
CA2	37.4981	0.291269	47.007	0.36513	51.3063	0.398526	NS	NS	NS	NS	NS	NS
CA3	NS	NS	NS	NS	NS	NS	160.66	1.24794	133.856	1.03974	135.618	1.05342
CA4	1433.54	11.1351	1096.78	8.51935	1289.61	10.0172	1266.69	9.83915	1194.31	9.27692	1347.72	10.4686
CA7	NS	NS	NS	NS	NS	NS	3.70024	0.0287419	2.66667	0.0207136	5.30912	0.041239
CA8	1429.75	11.1057	1091.46	8.47798	1283.31	9.96823	1260.14	9.78825	1188.27	9.23001	1340.74	10.4143
CA10	NS	NS	NS	NS	NS	NS	91.6762	0.712103	117.48	0.912536	114.553	0.889803
CA11	1429.82	11.1062	1094.28	8.49992	1286.52	9.99316	1263.54	9.81464	1191.5	9.25508	1344.38	10.4426
CA14	29.066	0.225773	22.9565	0.178316	31.075	0.241378	NS	NS	NS	NS	NS	NS
CA17	1433.33	11.1335	1096.39	8.51626	1289.2	10.014	1263.2	9.81204	1190.94	9.2507	1343.86	10.4385
CA18	55.0876	0.427898	72.1587	0.560499	62.3579	0.48437	NS	NS	NS	NS	NS	NS
CA20	55.098	0.427978	72.3082	0.56166	62.3445	0.484266	NS	NS	NS	NS	NS	NS
CA21	54.9839	0.427092	72.1009	0.560049	62.2892	0.483836	NS	NS	NS	NS	NS	NS
CA22	NS	NS	NS	NS	NS	NS	190.776	1.48187	137.527	1.06826	149.151	1.15854
CA24	42.3356	0.328845	52.4843	0.407676	54.0761	0.420041	NS	NS	NS	NS	NS	NS
CA25	NS	NS	NS	NS	NS	NS	194.409	1.51009	140.513	1.09144	151.937	1.18018
CA26	1535.44	11.9267	1165.38	9.05215	1365.31	10.6052	1344.44	10.4431	1265.61	9.83071	1424.53	11.0651
CA28	1425.6	11.0734	1088.54	8.45531	1280.05	9.94288	1256.56	9.76043	1185.02	9.20477	1337.02	10.3854
CA30	20.2533	0.157319	17.6495	0.408814	12.0576	8.527	NS	NS	NS	NS	NS	NS
CA31	1540.89	11.969	1169.09	9.08103	1369.34	10.6365	1348.29	10.4729	1268.92	9.85641	1428.09	11.0928
CA32	42.3356	0.328845	52.4843	0.407676	54.0761	0.420041	NS	NS	NS	NS	NS	NS
FA2	NS	NS	NS	NS	NS	NS	7.69123	0.0597423	8.98511	0.0697926	3.95626	0.0307306
FA3	NS	NS	NS	NS	NS	NS	15.8834	0.123376	17.3619	0.13486	12.0288	0.0934348
FA8	NS	NS	NS	NS	NS	NS	24.8924	0.193354	42.2408	0.328109	4.77111	0.03706			100
FA9	NS	NS	NS	NS	NS	NS	65.4161	0.508125	74.7527	0.580648	67.2173	0.522116
FA10	NS	NS	NS	NS	NS	NS	36.5346	0.283785	43.7525	0.339851	23.2967	0.180959
FA12	12.6605	0.0983418	11.5662	0.0898417	12.759	0.0991068	NS	NS	NS	NS	NS	NS
FA14	NS	NS	NS	NS	NS	NS	7.856	0.0610221	10.024	0.0778621	3.23644	0.0251393
FA19	10.5473	0.081927	18.0872	0.140494	13.9987	0.108736	6.1245	0.0475726	9.33565	0.0725155	9.02686	0.0701169
FA22	NS	NS	NS	NS	NS	NS	19.2664	0.149653	28.5419	0.221701	4.12182	0.0320165
FA24	0.0519439	0.000403478	0.194743	0.00151268	0.0692391	0.00053782	0.866262	0.00672876	1.16273	0.00903161	0.801149	0.00622299
FA25	NS	NS	NS	NS	NS	NS	NS	NS	NS	NS	NS	NS
FA26	NS	NS	NS	NS	NS	NS	1.16425	0.0090434	0.944607	0.00733731	1.69462	0.0131631
FA27	66.4909	0.516474	60.1561	0.467267	66.0328	0.512915	NS	NS	NS	NS	NS	NS
PA1	78.4527	0.609388	94.9993	0.737915	70.5207	0.547775	105.533	0.819734	85.3721	0.663134	93.7404	0.728136
PA3	76.7772	0.596373	93.2317	0.724185	68.6737	0.533429	102.101	0.79308	83.5056	0.648637	90.7447	0.704867
PA4	1.6409	0.0127458	1.90759	0.0148174	1.67382	0.0130015	NS	NS	NS	NS	NS	NS
PA5	NS	NS	NS	NS	NS	NS	1.71951	0.0133564	2.81566	0.0218709	2.28472	0.0177468
PA6	NS	NS	NS	NS	NS	NS	1.35149	0.0104978	1.75567	0.0136373	0.492601	0.00382632
PA7	12.7995	0.0994212	16.0692	0.124819	17.0625	0.132535	NS	NS	NS	NS	NS	NS
PA8	27.518	0.213748	30.9875	0.240698	31.3284	0.243346	NS	NS	NS	NS	NS	NS
TCA2	56.0468	0.435348	46.4865	0.361088	43.5585	0.338344	NS	NS	NS	NS	NS	NS
TCA4	NS	NS	NS	NS	NS	NS	34.5887	0.268671	37.597	0.292038	22.211	0.172526
TCA6	NS	NS	NS	NS	NS	NS	38.5301	0.299286	43.3544	0.336759	29.0636	0.225754
TCA7	7.386	0.0573714	8.49247	0.0659659	9.40345	0.0730421	NS	NS	NS	NS	NS	NS
TCA8	NS	NS	NS	NS	NS	NS	813.185	6.31648	638.695	4.96112	810.006	6.29179
TCA10	NS	NS	NS	NS	NS	NS	36.7716	0.285626	41.6889	0.323822	28.0193	0.217642
TCA11	NS	NS	NS	NS	NS	NS	38.1127	0.296044	43.0329	0.334262	28.7689	0.223464
TCA14	NS	NS	NS	NS	NS	NS	38.1235	0.296127	42.9913	0.333938	28.8532	0.22412
TCA18	NS	NS	NS	NS	NS	NS	104.366	0.810673	88.2264	0.685306	96.798	0.751887
TCA20	NS	NS	NS	NS	NS	NS	8.40383	0.0652774	5.03456	0.0391064	5.69151	0.0442093
TCA23	NS	NS	NS	NS	NS	NS	269.081	2.09011	237.415	1.84414	279.787	2.17327
TCA24	NS	NS	NS	NS	NS	NS	4.38896	0.0340916	5.4325	0.0421974	5.04403	0.0391799
TCA25	4.84385	0.037625	6.62063	0.0514263	6.78205	0.0526801	7.0358	0.0546512	10.1673	0.0789752	9.77273	0.0759105
TCA26	31.0679	0.241323	19.806	0.153845	24.6225	0.191257	26.883	0.208816	20.2199	0.15706	21.4912	0.166934
TCA27	61.5533	0.47812	74.1878	0.57626	76.0136	0.590442	1.88167	0.014616	2.25577	0.0175219	1.12631	0.00874867
TCA28	31.0679	0.241323	19.806	0.153845	24.6225	0.191257	58.8596	0.457197	62.7945	0.487761	59.6598	0.463413
TCA30	NS	NS	NS	NS	NS	NS	26.883	0.208816	20.2199	0.15706	21.4912	0.166934
TCA32	7.43032	0.0577156	8.49247	0.0659659	9.40345	0.0730421	NS	NS	NS	NS	NS	NS
Vi1	NS	NS	NS	NS	NS	NS	8.2415	0.0640166	9.95362	0.0773156	9.51747	0.0739278
Vi2	NS	NS	NS	NS	NS	NS	8.44571	0.0656027	9.57072	0.0743414	5.80805	0.0451145
Vi4	NS	NS	NS	NS	NS	NS	6.97746	0.054198	14.4927	0.112573	5.42737	0.0421576
Vi5	NS	NS	NS	NS	NS	NS	94.4428	0.733593	77.7909	0.604248	77.4632	0.601702
Vi8	NS	NS	NS	NS	NS	NS	94.403	0.733283	77.7219	0.603711	77.4157	0.601332
Vi9	NS	NS	NS	NS	NS	NS	33.8261	0.262747	42.8724	0.333015	20.1061	0.156176
O1	5.30179	0.0411821	6.77138	0.0525973	4.45089	0.0345726	6.24067	0.0484749	7.32239	0.0568772	6.75763	0.0524904
O2	NS	NS	NS	NS	NS	NS	2.9605	0.0229959	2.76293	0.0214613	3.05599	0.0237377
O3	16.9034	0.131299	14.6541	0.113827	17.9023	0.139057	18.9173	0.146942	16.1083	0.125122	17.9774	0.139641
O5	NS	NS	NS	NS	NS	NS	17.0718	0.132607	159.485	1.23882	26.5009	0.205848
O7	4.84385	0.037625	6.62063	0.0514263	6.78205	0.0526801	6.97477	0.0541771	10.1807	0.0790791	9.75741	0.0757915
O8	7.81344	0.0606915	5.52398	0.042908	7.21273	0.0560255	14.5229	0.112808	8.37375	0.0650438	8.82582	0.0685553
O9	1.6409	0.0127458	1.98448	0.0154146	1.71992	0.0133596	NS	NS	NS	NS	NS	NS
O10	5.34286	0.0415011	7.94924	0.0617464	8.53496	0.066296	2.72191	0.0211426	8.38324	0.0651175	8.61968	0.0669541
O11	1.16607	0.00905752	1.92076	0.0149197	1.67594	0.013018	3.06673	0.0238211	4.06761	0.0315955	4.11544	0.031967
O12	NS	NS	NS	NS	NS	NS	1.15854	0.00899904	1.24706	0.00968664	0.924721	0.00718285
O14	25.4491	0.197678	28.413	0.220701	29.7378	0.23099	NS	NS	NS	NS	NS	NS
O15	NS	NS	NS	NS	NS	NS	7.77951	0.060428	10.4597	0.0812465	1.71467	0.0133189
O19	8.79315	0.0683015	11.4895	0.0892456	10.5538	0.0819771	8.02318	0.0623207	9.61103	0.0746545	9.17163	0.0712414
O21	54.7879	0.42557	103.113	0.800935	27.496	0.213577	NS	NS	NS	NS	NS	NS
O22	NS	NS	NS	NS	NS	NS	56.5718	0.439426	71.7392	0.55724	70.0743	0.544308
O23	56.5015	0.43888	69.3041	0.538325	62.3237	0.484105	NS	NS	NS	NS	NS	NS
O24	1.66249	0.0129135	2.6291	0.0204217	1.76321	0.0136959	0.885854	0.00688095	1.32511	0.0102929	1.2471	0.00968692
O25	1.28306	0.00996626	1.75574	0.0136379	1.42257	0.0110499	0.605185	0.00470083	1.59889	0.0124195	0.715682	0.00555912
O26	89.2253	0.693065	92.234	0.716435	89.3743	0.694222	NS	NS	NS	NS	NS	NS

## Sheet: PMs in BT VIP>1
Peak area(*10000)	Black tea prepared from high-altitude cultivated fresh leaves								Black tea prepared from low-altitude cultivated fresh leaves
ID	FL	SD	BW	SD	BF	SD	BT	SD	FL	SD	BW	SD	BF	SD	BT	SD
Al1	8.32955	0.0647004	8.3206	0.0646309	13.2895	0.103228	8.59748	0.0667816	6.74146	0.0523648	2.24986	0.017476	3.98655	0.0309658	3.05134	0.0237015
Al7	3.92697	0.030503	4.46491	0.0346816	3.9632	0.0307845	5.09727	0.0395934	NS	NS	NS	NS	NS	NS	NS	NS
Al8	3.91968	0.0304464	4.4413	0.0344982	3.97657	0.0308884	5.09727	0.0395934	NS	NS	NS	NS	NS	NS	NS	NS
Al9	32.2145	0.250228	132.513	1.02931	82.3366	0.639557	63.6366	0.494302	22.2598	0.172905	42.575	0.330705	36.7092	0.285141	30.9002	0.24002
Al10	0	0	0	0	0	0	0	0	1091.7	8.4799	975.674	7.57862	1388.83	10.7878	1037.33	8.05754
Al11	0.658185	0.0051125	4.02324	0.0312509	2.11358	0.0164174	1.68766	0.013109	NS	NS	NS	NS	NS	NS	NS	NS
Al13	5.31389	0.0412761	6.13402	0.0476465	4.52444	0.0351439	7.23902	0.0562296	6.58157	0.0511229	8.72911	0.0678041	4.241	0.0329424	6.73536	0.0523174
Al14	1.29843	0.0100857	6.7478	0.0524141	5.12886	0.0398389	4.1721	0.0324071	0.718115	0.00557802	2.93944	0.0228323	2.4725	0.0192053	2.36926	0.0184034
Al15	NS	NS	NS	NS	NS	NS	NS	NS	28.2345	0.219314	27.5132	0.213711	33.6682	0.26152	25.8285	0.200625
Al19	0.432539	0.00335978	1.53057	0.0118889	1.39629	0.0108458	1.44007	0.0111858	1.08095	0.00839639	0.885141	0.00687541	0.995966	0.00773624	0.84771	0.00658465
Al22	2.56704	0.0199397	14.3891	0.111769	7.19771	0.0559088	12.7539	0.099067	2.29863	0.0178548	4.327	0.0336103	2.69472	0.0209314	5.70162	0.0442878
Al23	6.96308	0.0540863	15.223	0.118246	30.9986	0.240784	17.0257	0.132248	NS	NS	NS	NS	NS	NS	NS	NS
Al24	NS	NS	NS	NS	NS	NS	NS	NS	30.9524	0.240425	47.236	0.366909	81.944	0.636507	42.4402	0.329658
Al25	2408.56	18.7087	5889.46	45.7468	5129.24	39.8418	3673.81	28.5366	3709.65	28.815	1658.44	12.8821	3234.47	25.124	3552.15	27.5916
Al26	367.83	2.85715	340.098	2.64174	360.108	2.79717	304.951	2.36873	362.162	2.81312	329.875	2.56233	434.367	3.37398	304.051	2.36174
Al28	8.32955	0.0647004	8.31188	0.0645632	13.2895	0.103228	8.59748	0.0667816	6.74146	0.0523648	2.24986	0.017476	3.97579	0.0308822	3.05134	0.0237015
Al29	8.10138	0.0629281	8.03982	0.06245	12.3959	0.096286	8.15222	0.063323	6.59038	0.0511913	2.22217	0.0172609	3.8413	0.0298376	2.81241	0.0218456
Al30	6.85576	0.0532527	3.48528	0.0270722	5.77673	0.0448712	5.94892	0.0462087	NS	NS	NS	NS	NS	NS	NS	NS
Al34	NS	NS	NS	NS	NS	NS	NS	NS	27.0581	0.210176	36.5352	0.283791	27.0072	0.20978	20.8293	0.161793
Al35	NS	NS	NS	NS	NS	NS	NS	NS	27.0944	0.210458	36.6346	0.284562	27.054	0.210144	20.8897	0.162263
Al38	20.7651	0.161295	45.5647	0.353928	36.7099	0.285147	30.7358	0.238743	10.4158	0.0809053	17.0522	0.132454	11.4554	0.0889807	13.7761	0.107007
AA2	15.5427	0.12073	18.9649	0.147312	16.4321	0.127638	21.6423	0.168109	NS	NS	NS	NS	NS	NS	NS	NS
AA5	NS	NS	NS	NS	NS	NS	NS	NS	375.732	2.91853	210.258	1.6332	299.86	2.32919	273.97	2.12808
AA7	198.124	1.53895	222.754	1.73026	185.891	1.44393	190.052	1.47625	224.169	1.74125	338.536	2.62961	177.947	1.38222	166.359	1.2922
AA9	NS	NS	NS	NS	NS	NS	NS	NS	19.078	0.14819	17.1171	0.132959	23.5448	0.182886	14.3269	0.111285
AA10	4.62434	0.0359199	5.18911	0.0403068	6.1328	0.047637	5.39977	0.0419432	7.25264	0.0563354	4.48393	0.0348293	6.94442	0.0539414	5.03125	0.0390806
AA12	4.60201	0.0357465	5.127	0.0398244	6.11075	0.0474658	5.3449	0.041517	7.18504	0.0558104	4.31398	0.0335092	6.83982	0.0531289	4.81314	0.0373865
AA13	17.8123	0.138358	24.111	0.187284	18.5768	0.144297	27.2894	0.211972	10.413	0.0808841	20.5551	0.159663	17.6053	0.13675	19.5015	0.151479
AA14	NS	NS	NS	NS	NS	NS	NS	NS	1.26548	0.00982973	5.63866	0.0437988	5.81029	0.0451319	6.2356	0.0484355
AA15	2.43925	0.0189471	2.6542	0.0206167	2.50329	0.0194445	3.1528	0.0244897	3.59236	0.0279039	2.24683	0.0174524	2.57963	0.0200375	2.6485	0.0205725
AA17	7.9013	0.061374	4.93826	0.0383583	6.43452	0.0499807	7.63204	0.0592825	NS	NS	NS	NS	NS	NS	NS	NS
AA19	4.53838	0.0352523	5.01548	0.0389582	5.94146	0.0461507	5.18073	0.0402417	7.07658	0.0549679	4.24028	0.0329367	6.63541	0.0515411	4.7467	0.0368703
AA21	NS	NS	NS	NS	NS	NS	NS	NS	8.13193	0.0631655	7.92053	0.0615234	7.586	0.0589249	8.82201	0.0685256
AA24	NS	NS	NS	NS	NS	NS	NS	NS	19.423	0.15087	17.5095	0.136006	23.8877	0.185549	14.6654	0.113915
CA2	NS	NS	NS	NS	NS	NS	NS	NS	7.86623	0.0611016	13.0377	0.101272	7.37837	0.0573121	19.6232	0.152425
CA5	NS	NS	NS	NS	NS	NS	NS	NS	234.013	1.81771	179.328	1.39295	137.889	1.07107	197.14	1.5313
CA9	NS	NS	NS	NS	NS	NS	NS	NS	239.976	1.86403	183.498	1.42534	141.407	1.09839	201.444	1.56474
CA10	76.8531	0.596963	127.413	0.989694	47.4113	0.368271	22.8669	0.17762	NS	NS	NS	NS	NS	NS	NS	NS
CA12	NS	NS	NS	NS	NS	NS	NS	NS	25.2097	0.195819	39.6743	0.308173	19.0019	0.147599	37.78	0.293459
CA13	NS	NS	NS	NS	NS	NS	NS	NS	109.876	0.853468	108.462	0.842485	44.0435	0.342111	89.4869	0.695097
CA19	NS	NS	NS	NS	NS	NS	NS	NS	12.971	0.100753	12.0515	0.093611	11.671	0.0906558	18.915	0.146924
CA23	NS	NS	NS	NS	NS	NS	NS	NS	239.976	1.86403	184.819	1.43559	142.066	1.10351	202.763	1.57498
CA24	NS	NS	NS	NS	NS	NS	NS	NS	8.85543	0.0687853	15.0962	0.117261	8.0254	0.062338	22.1374	0.171954
CA25	NS	NS	NS	NS	NS	NS	NS	NS	194.409	1.51009	151.04	1.17322	72.3437	0.561936	133.174	1.03444
CA27	NS	NS	NS	NS	NS	NS	NS	NS	12.8284	0.0996457	10.7896	0.0838088	11.6087	0.0901712	15.7509	0.122346
CA32	NS	NS	NS	NS	NS	NS	NS	NS	8.85543	0.0687853	15.0962	0.117261	8.0254	0.062338	22.1374	0.171954
FA1	8.1474	0.0632856	8.32092	0.0646334	5.20247	0.0404106	6.18074	0.0480094	5.20935	0.0404641	3.6237	0.0281474	3.06337	0.0237949	3.9896	0.0309895
FA2	5.19401	0.0403449	7.13473	0.0554196	11.1012	0.0862297	4.85085	0.0376794	7.69123	0.0597423	7.49481	0.0582165	12.473	0.0968849	7.23369	0.0561883
FA4	11.7376	0.091173	70.6332	0.54865	55.151	0.42839	38.5898	0.29975	2.59894	0.0201875	1.61461	0.0125417	4.41326	0.0342803	3.25393	0.0252751
FA5	11.8222	0.0918301	70.9701	0.551266	55.696	0.432624	38.979	0.302772	2.65354	0.0206116	1.63778	0.0127216	4.42784	0.0343936	3.25393	0.0252751
FA6	11.7604	0.0913496	70.7017	0.549182	55.3358	0.429825	38.7061	0.300653	2.62167	0.020364	1.61461	0.0125417	4.42784	0.0343936	3.25393	0.0252751
FA8	NS	NS	NS	NS	NS	NS	NS	NS	24.8924	0.193354	41.8332	0.324943	41.4019	0.321593	27.5772	0.214208
FA11	NS	NS	NS	NS	NS	NS	NS	NS	177.521	1.37891	60.5577	0.470387	93.7302	0.728057	174.317	1.35403
FA12	NS	NS	NS	NS	NS	NS	NS	NS	17.486	0.135824	12.601	0.0978794	12.9445	0.100547	17.3255	0.134577
FA13	NS	NS	NS	NS	NS	NS	NS	NS	9.38924	0.0729317	13.9994	0.108742	18.6273	0.144689	10.1589	0.0789099
FA14	6.49187	0.0504261	12.3209	0.0957033	19.9823	0.155214	8.23063	0.0639321	7.856	0.0610221	9.11143	0.0707737	12.4337	0.09658	9.59327	0.0745166
FA15	NS	NS	NS	NS	NS	NS	NS	NS	1234.3	9.58755	616.45	4.78832	363.004	2.81967	1514.43	11.7635
FA16	NS	NS	NS	NS	NS	NS	NS	NS	8.28518	0.0643558	4.66898	0.0362667	3.2248	0.0250489	5.53849	0.0430207
FA18	NS	NS	NS	NS	NS	NS	NS	NS	185.329	1.43956	63.6373	0.494308	102.502	0.796195	193.095	1.49988
FA19	NS	NS	NS	NS	NS	NS	NS	NS	6.1245	0.0475726	8.12056	0.0630771	6.77016	0.0525878	3.74499	0.0290895
FA20	NS	NS	NS	NS	NS	NS	NS	NS	491.044	3.81423	267.926	2.08114	340.051	2.64137	666.518	5.17723
FA21	NS	NS	NS	NS	NS	NS	NS	NS	17.5459	0.136289	10.0992	0.0784464	14.8041	0.114992	28.3893	0.220516
FA22	16.5227	0.128341	10.8367	0.0841751	19.0795	0.148202	11.7869	0.0915557	19.2664	0.149653	20.2517	0.157307	20.3123	0.157777	17.0711	0.132601
FA23	NS	NS	NS	NS	NS	NS	NS	NS	185.686	1.44233	63.9542	0.496769	102.898	0.799265	193.55	1.50341
FA24	NS	NS	NS	NS	NS	NS	NS	NS	0.866262	0.00672876	1.01421	0.00787797	0.991782	0.00770375	0.987785	0.0076727
FA25	NS	NS	NS	NS	NS	NS	NS	NS	9.5377	0.0740849	14.1369	0.10981	18.7136	0.14536	10.2827	0.079872
FA26	1.08105	0.00839715	2.32542	0.0180629	1.84948	0.014366	2.763	0.0214618	NS	NS	NS	NS	NS	NS	NS	NS
FA27	NS	NS	NS	NS	NS	NS	NS	NS	91.2276	0.708618	65.25	0.506835	85.5818	0.664763	121.946	0.947226
FA28	10.9065	0.0847169	11.5583	0.0897804	20.6149	0.160128	17.6936	0.137437	12.7246	0.098839	10.0571	0.078119	12.2443	0.0951086	13.0567	0.101419
PA7	NS	NS	NS	NS	NS	NS	NS	NS	21.1171	0.164028	27.9516	0.217117	13.1306	0.101993	19.94	0.154886
PA10	NS	NS	NS	NS	NS	NS	NS	NS	209.523	1.62749	161.274	1.25271	334.606	2.59908	175.201	1.36089
TCA1	10.682	0.0829729	13.104	0.101786	8.856	0.0687897	12.6773	0.0984717	11.1459	0.086577	13.9823	0.108609	9.43941	0.0733214	12.9633	0.100693
TCA2	56.0468	0.435348	48.8275	0.379272	71.949	0.55887	76.0521	0.590741	53.4821	0.415426	42.5776	0.330725	80.9801	0.62902	56.5569	0.43931
TCA3	NS	NS	NS	NS	NS	NS	NS	NS	13.9745	0.108548	13.7429	0.106749	21.7306	0.168794	13.6346	0.105908
TCA4	22.0267	0.171094	27.3887	0.212744	22.7381	0.17662	29.9907	0.232955	NS	NS	NS	NS	NS	NS	NS	NS
TCA6	NS	NS	NS	NS	NS	NS	NS	NS	38.5301	0.299286	14.6373	0.113696	25.4358	0.197574	19.0888	0.148274
TCA7	NS	NS	NS	NS	NS	NS	NS	NS	6.12316	0.0475622	7.27592	0.0565163	4.95222	0.0384668	11.9649	0.0929383
TCA9	10.6171	0.0824695	12.9718	0.10076	8.91549	0.0692518	12.585	0.0977549	11.1459	0.086577	13.9823	0.108609	9.50569	0.0738362	12.9633	0.100693
TCA10	NS	NS	NS	NS	NS	NS	NS	NS	36.7716	0.285626	13.8525	0.107601	24.4218	0.189698	18.2274	0.141583
TCA11	NS	NS	NS	NS	NS	NS	NS	NS	38.1127	0.296044	14.5008	0.112636	25.2567	0.196183	18.9265	0.147013
TCA13	NS	NS	NS	NS	NS	NS	NS	NS	5.53663	0.0430062	2.52244	0.0195932	5.49958	0.0427184	3.75017	0.0291298
TCA14	NS	NS	NS	NS	NS	NS	NS	NS	38.1235	0.296127	14.5119	0.112723	25.2241	0.19593	18.9618	0.147287
TCA15	NS	NS	NS	NS	NS	NS	NS	NS	4.36074	0.0338724	2.1887	0.0170009	4.78708	0.037184	3.32606	0.0258355
TCA16	NS	NS	NS	NS	NS	NS	NS	NS	5.16185	0.0400951	4.81927	0.037434	3.41297	0.0265105	10.2631	0.0797193
TCA17	NS	NS	NS	NS	NS	NS	NS	NS	31.5991	0.245449	11.3405	0.0880884	19.0734	0.148154	14.5222	0.112803
TCA18	NS	NS	NS	NS	NS	NS	NS	NS	104.366	0.810673	76.2066	0.591941	82.44	0.640359	132.387	1.02833
TCA19	9.08948	0.0706033	5.76647	0.0447915	9.74995	0.0757336	10.8387	0.0841908	NS	NS	NS	NS	NS	NS	NS	NS
TCA21	NS	NS	NS	NS	NS	NS	NS	NS	95.44	0.741338	67.7923	0.526582	97.1424	0.754561	23.9599	0.186111
TCA22	32.1942	0.250071	42.1996	0.327789	25.4123	0.197392	19.1068	0.148414	0	0	0	0	0	0	0	0
TCA23	256.592	1.9931	290.673	2.25782	214.23	1.66405	271.652	2.11008	269.081	2.09011	242.52	1.88379	164.487	1.27767	250.984	1.94954
TCA24	7.19626	0.0558975	8.49947	0.0660203	5.63036	0.0437343	6.40635	0.0497619	4.38896	0.0340916	5.62882	0.0437223	3.95741	0.0307395	4.18609	0.0325158
TCA25	4.84385	0.037625	7.15231	0.0555561	4.08308	0.0317157	5.85438	0.0454744	NS	NS	NS	NS	NS	NS	NS	NS
TCA27	6.02283	0.0467829	11.6373	0.0903935	4.84394	0.0376257	1.1978	0.00930398	NS	NS	NS	NS	NS	NS	NS	NS
TCA29	44.5707	0.346207	51.2787	0.398312	18.6147	0.144591	12.8899	0.100124	NS	NS	NS	NS	NS	NS	NS	NS
TCA31	NS	NS	NS	NS	NS	NS	NS	NS	94.8056	0.73641	67.2454	0.522334	96.6086	0.750415	23.4845	0.182418
TCA32	NS	NS	NS	NS	NS	NS	NS	NS	6.13616	0.0476631	7.1796	0.0557682	4.95222	0.0384668	11.7566	0.0913201
Vi2	7.74647	0.0601713	10.3361	0.0802863	14.8525	0.115368	9.15985	0.0711499	8.44571	0.0656027	8.47735	0.0658485	11.1315	0.0864651	9.31437	0.0723502
Vi4	NS	NS	NS	NS	NS	NS	NS	NS	6.97746	0.054198	14.4044	0.111887	41.5792	0.32297	13.3228	0.103486
Vi5	NS	NS	NS	NS	NS	NS	NS	NS	94.4428	0.733593	82.7625	0.642864	52.6167	0.408705	78.07	0.606415
Vi8	NS	NS	NS	NS	NS	NS	NS	NS	94.403	0.733283	82.7625	0.642864	52.5472	0.408165	78.0493	0.606254
O1	NS	NS	NS	NS	NS	NS	NS	NS	6.24067	0.0484749	6.49512	0.0504514	6.01337	0.0467093	6.69884	0.0520338
O2	3.00469	0.0233392	3.61458	0.0280765	3.10592	0.0241255	4.39489	0.0341377	2.9605	0.0229959	2.67134	0.0207498	1.96923	0.0152962	2.52974	0.01965
O3	NS	NS	NS	NS	NS	NS	NS	NS	18.9173	0.146942	16.6136	0.129048	26.1574	0.203179	19.0534	0.147999
O4	NS	NS	NS	NS	NS	NS	NS	NS	2.9481	0.0228996	1.67762	0.013031	2.63355	0.0204563	2.7527	0.0213818
O5	21.9469	0.170474	58.8602	0.457202	227.3	1.76557	22.2594	0.172902	17.0718	0.132607	16.2944	0.126568	26.3366	0.204572	18.0454	0.14017
O6	31.5404	0.244992	41.2671	0.320546	24.7803	0.192483	18.6369	0.144764	NS	NS	NS	NS	NS	NS	NS	NS
O7	4.84385	0.037625	7.15231	0.0555561	4.08308	0.0317157	5.85438	0.0454744	NS	NS	NS	NS	NS	NS	NS	NS
O8	7.81344	0.0606915	8.55098	0.0664204	7.76662	0.0603279	8.99283	0.0698526	14.5229	0.112808	7.34429	0.0570474	9.69722	0.075324	15.577	0.120996
O10	0	0	0	0	0	0	0	0	2.72191	0.0211426	9.74428	0.0756895	14.0252	0.108942	9.64274	0.0749008
O13	11.7311	0.0911221	70.6332	0.54865	55.151	0.42839	38.5898	0.29975	2.59894	0.0201875	1.61461	0.0125417	4.41326	0.0342803	3.25393	0.0252751
O15	NS	NS	NS	NS	NS	NS	NS	NS	7.77951	0.060428	8.9784	0.0697405	9.65861	0.075024	8.51598	0.0661486
O16	6.68364	0.0519157	8.09495	0.0628782	6.82967	0.0530501	9.50726	0.0738484	9.21798	0.0716014	6.54359	0.0508279	7.70124	0.05982	8.74479	0.0679259
O17	8.70963	0.0676527	9.11085	0.0707693	6.22793	0.048376	7.41231	0.0575757	5.68398	0.0441508	3.93982	0.0306029	3.82548	0.0297147	4.67868	0.036342
O18	0.367965	0.0028582	0.935037	0.00726298	0.817226	0.00634787	0.920101	0.00714696	NS	NS	NS	NS	NS	NS	NS	NS
O19	8.79315	0.0683015	10.6899	0.0830347	8.26078	0.0641663	7.41998	0.0576353	NS	NS	NS	NS	NS	NS	NS	NS
O20	18.762	0.145736	24.8458	0.192992	23.4545	0.182185	29.4682	0.228897	147.678	1.1471	109.713	0.852206	117.868	0.915546	114.919	0.892644
O21	54.7879	0.42557	317.67	2.46753	269.889	2.09638	164.584	1.27842	40.5854	0.31525	18.1045	0.140628	24.6712	0.191636	14.9754	0.116323
O22	89.7595	0.697214	114.724	0.89113	85.4918	0.664065	108.533	0.843035	56.5718	0.439426	64.3902	0.500156	49.2431	0.3825	56.134	0.436025
O24	NS	NS	NS	NS	NS	NS	NS	NS	0.885854	0.00688095	1.51564	0.0117728	1.22949	0.00955018	1.51228	0.0117468
O27	NS	NS	NS	NS	NS	NS	NS	NS	8.32624	0.0646747	10.7752	0.0836976	10.3653	0.0805137	3.00816	0.0233661

## Sheet: PMS in FL fold>2,P<0.05
Peak area(*10000)	Fresh leaves cultivated at high -altitudes		Fresh leaves cultivated at low-altitudes
ID	FL	SD	FL	SD
AA5	56.8742	0.441775	375.732	2.91853
AA11	1.85401	0.0144012	4.16163	0.0323258
AA14	7.33043	0.0569397	1.26548	0.00982973
Al5	0.734287	0.00570363	0.131032	0.0010178
Al12	11.4603	0.0890188	4.78879	0.0371973
Al19	0.432539	0.00335978	1.08095	0.00839639
Al20	1.62498	0.0126222	0.764862	0.00594113
Al21	0.0108782	8.44971e-05	8.37369	0.0650433
Al27	90.8061	0.705344	244.129	1.89629
Al33	0.180957	0.0014056	0.556689	0.00432413
CA1	474.437	3.68523	157.702	1.22497
CA2	37.4981	0.291269	7.86623	0.0611016
CA12	91.2459	0.70876	25.2097	0.195819
CA18	55.0876	0.427898	23.3589	0.181442
CA20	55.098	0.427978	23.3839	0.181636
CA21	54.9839	0.427092	23.2872	0.180886
CA24	42.3356	0.328845	8.85543	0.0687853
CA27	3.50885	0.0272553	12.8284	0.0996457
CA32	42.3356	0.328845	8.85543	0.0687853
FA4	11.7376	0.091173	2.59894	0.0201875
FA5	11.8222	0.0918301	2.65354	0.0206116
FA6	11.7604	0.0913496	2.62167	0.020364
FA7	2.83396	0.022013	0.634116	0.00492555
FA9	31.6864	0.246127	65.4161	0.508125
FA13	27.4696	0.213373	9.38924	0.0729317
FA24	0.0519439	0.000403478	0.866262	0.00672876
FA25	27.9413	0.217037	9.5377	0.0740849
O11	1.16607	0.00905752	3.06673	0.0238211
O12	3.63272	0.0282174	1.15854	0.00899904
O13	11.7311	0.0911221	2.59894	0.0201875
O18	0.367965	0.0028582	2.81389	0.0218572
O20	18.762	0.145736	147.678	1.1471
O23	56.5015	0.43888	14.1503	0.109914
O25	1.28306	0.00996626	0.605185	0.00470083
O27	35.1739	0.273216	8.32624	0.0646747
PA5	4.04587	0.0314266	1.71951	0.0133564
PA8	27.518	0.213748	12.3565	0.0959803
PA10	682.859	5.30416	209.523	1.62749
TCA6	82.5934	0.641551	38.5301	0.299286
TCA10	80.0528	0.621817	36.7716	0.285626
TCA11	82.1365	0.638002	38.1127	0.296044
TCA13	15.4871	0.120297	5.53663	0.0430062
TCA14	82.1754	0.638304	38.1235	0.296127
TCA15	12.9525	0.10061	4.36074	0.0338724
TCA17	64.9514	0.504516	31.5991	0.245449
TCA27	6.02283	0.0467829	1.88167	0.014616
